# Supplementary material for: Clinical Significance of Systemic Inflammation Markers in Newly Diagnosed, Previously Untreated Hepatocellular Carcinoma
Source: Cancers (Basel). 2020 May 21;12(5):1300. doi: 10.3390/cancers12051300 (PMC7281027; doi:10.3390/cancers12051300)
Supplement: Supplementary file 1 [file cancers-12-01300-s001.zip]

Archive with 3 entries (2 files):
- cancers-803067-supp-final-upload/
- cancers-803067-supp-final-upload/cancers-803067-supp-final.pdf
- cancers-803067-supp-final-upload/Supplementary Table 1.xlsx
