# Supplementary material for: Clinical Significance of Systemic Inflammation Markers in Newly Diagnosed, Previously Untreated Hepatocellular Carcinoma
Source: Cancers (Basel). 2020 May 21;12(5):1300. doi: 10.3390/cancers12051300 (PMC7281027; doi:10.3390/cancers12051300)
Supplement: Supplementary file 1 [file cancers-12-01300-s001.zip › cancers-803067-supp-final-upload/Supplementary Table 1.xlsx]

## Sheet: NLR
Supplementary Table 1-1 The C-index of NLR on OS using the Cox regression analysis to determine the optimal cut-off value
NLR	c_index	lower	upper
47.8	0.500103	0.499901	0.500306
30.3	0.500257	0.499894	0.50062
27.7	0.500431	0.499933	0.500929
26.9	0.500322	0.49978	0.500864
24.3	0.500544	0.49985	0.501239
24	0.50054	0.499846	0.501235
23	0.500607	0.4999	0.501314
22.9	0.500725	0.499982	0.501469
22.4	0.500619	0.499847	0.501391
21	0.500705	0.499914	0.501495
20.8	0.500598	0.499781	0.501416
19.9	0.50049	0.499645	0.501334
19.7	0.500383	0.499513	0.501253
18.7	0.500541	0.499618	0.501465
18.1	0.500432	0.499485	0.50138
17.9	0.500628	0.499606	0.50165
17.8	0.500696	0.499666	0.501727
17.2	0.500872	0.499753	0.501991
16.8	0.500923	0.4998	0.502046
16.7	0.50084	0.499706	0.501975
16.6	0.501062	0.499848	0.502276
16.5	0.500984	0.49976	0.502208
16.3	0.500877	0.499636	0.502119
16.1	0.500716	0.499453	0.501979
15.7	0.500611	0.499331	0.50189
15.4	0.500677	0.499352	0.502001
15.3	0.50085	0.499483	0.502216
15.2	0.500748	0.499367	0.502129
15	0.500884	0.499478	0.502289
14.7	0.50103	0.499596	0.502465
14.4	0.501175	0.499713	0.502636
14.2	0.501361	0.499855	0.502866
13.9	0.501539	0.499994	0.503084
13.7	0.501653	0.500092	0.503214
13.6	0.501655	0.500074	0.503236
13.5	0.501566	0.499976	0.503157
13.3	0.501728	0.500107	0.50335
13.1	0.501545	0.499903	0.503186
13	0.501333	0.499665	0.503
12.9	0.501401	0.499728	0.503074
12.8	0.501291	0.499605	0.502978
12.6	0.501402	0.499664	0.503141
12.5	0.501759	0.499952	0.503565
12.4	0.501989	0.500113	0.503865
12.3	0.502429	0.500459	0.504398
12.2	0.502645	0.500644	0.504646
12.1	0.502655	0.500592	0.504717
12	0.503076	0.500935	0.505218
11.9	0.503066	0.500868	0.505264
11.8	0.502958	0.50075	0.505166
11.6	0.503133	0.5009	0.505366
11.4	0.503044	0.500808	0.505281
11.3	0.502837	0.500582	0.505092
11.1	0.502851	0.500556	0.505146
11	0.502748	0.500444	0.505052
10.9	0.502645	0.500333	0.504958
10.8	0.502537	0.500215	0.504859
10.7	0.502627	0.500299	0.504956
10.6	0.50271	0.500376	0.505044
10.5	0.502596	0.500216	0.504977
10.4	0.50249	0.500101	0.504879
10.3	0.502861	0.500417	0.505304
10.2	0.50297	0.500517	0.505422
10.1	0.502572	0.500089	0.505055
10	0.502833	0.500309	0.505356
9.9	0.502994	0.500452	0.505536
9.8	0.503216	0.500638	0.505793
9.7	0.503288	0.50068	0.505897
9.6	0.503516	0.500868	0.506163
9.5	0.503428	0.500775	0.506081
9.4	0.503895	0.501187	0.506604
9.3	0.503901	0.50118	0.506623
9.2	0.504201	0.501427	0.506974
9.1	0.504095	0.501314	0.506876
9	0.504302	0.501452	0.507151
8.9	0.50437	0.501493	0.507246
8.8	0.504616	0.501689	0.507542
8.7	0.505144	0.502132	0.508155
8.6	0.505502	0.502422	0.508581
8.5	0.505801	0.502699	0.508903
8.4	0.505721	0.50261	0.508833
8.3	0.505765	0.502621	0.508908
8.2	0.506081	0.50288	0.509282
8.1	0.506359	0.503135	0.509582
8	0.50671	0.503435	0.509984
7.9	0.506911	0.503568	0.510254
7.8	0.507174	0.503747	0.510602
7.7	0.507659	0.50419	0.511128
7.6	0.507864	0.504365	0.511364
7.5	0.508632	0.505018	0.512245
7.4	0.508874	0.505242	0.512507
7.3	0.509103	0.50542	0.512787
7.2	0.509274	0.505557	0.512991
7.1	0.509231	0.505493	0.512969
7	0.509849	0.506053	0.513646
6.9	0.510138	0.506316	0.51396
6.8	0.510723	0.506824	0.514622
6.7	0.511886	0.507877	0.515895
6.6	0.512511	0.508443	0.516579
6.5	0.513352	0.509181	0.517524
6.4	0.514458	0.510184	0.518731
6.3	0.515624	0.51122	0.520027
6.2	0.516722	0.512244	0.5212
6.1	0.517195	0.512662	0.521728
6	0.518287	0.51366	0.522915
5.9	0.519794	0.515086	0.524503
5.8	0.521152	0.51633	0.525973
5.7	0.521584	0.516724	0.526443
5.6	0.523317	0.518335	0.528298
5.5	0.525193	0.520097	0.530288
5.4	0.526373	0.521195	0.531552
5.3	0.527205	0.521981	0.532429
5.2	0.529378	0.524035	0.534721
5.1	0.530239	0.524823	0.535656
5	0.532565	0.527035	0.538096
4.9	0.534692	0.52905	0.540334
4.8	0.536902	0.531133	0.542671
4.7	0.537088	0.531246	0.542929
4.6	0.537918	0.532005	0.543831
4.5	0.540613	0.534553	0.546673
4.4	0.544187	0.537956	0.550418
4.3	0.546739	0.540381	0.553096
4.2	0.547656	0.54117	0.554142
4.1	0.551188	0.544549	0.557828
4	0.5543	0.547513	0.561088
3.9	0.55843	0.551479	0.565382
3.8	0.560804	0.55375	0.567859
3.7	0.56451	0.557334	0.571686
3.6	0.570205	0.562905	0.577505
3.5	0.575694	0.568244	0.583144
3.4	0.578982	0.571415	0.586549
3.3	0.583714	0.575992	0.591436
3.2	0.587305	0.579508	0.595103
3.1	0.589892	0.581984	0.597799
3	0.593567	0.585538	0.601595
2.9	0.596208	0.588096	0.604321
2.8	0.598887	0.590683	0.607092
2.7	0.599774	0.591472	0.608077
2.6	0.603743	0.595379	0.612107
2.5	0.60632	0.597907	0.614734
2.4	0.608389	0.599918	0.61686
2.3	0.609154	0.600654	0.617653
2.2	0.609237	0.600731	0.617742
2.1	0.608986	0.600503	0.617468
2	0.60333	0.594852	0.611808
1.9	0.601019	0.59262	0.609419
1.8	0.595923	0.587633	0.604212
1.7	0.592462	0.584368	0.600556
1.6	0.586425	0.578579	0.594271
1.5	0.57974	0.572213	0.587268
1.4	0.568863	0.56174	0.575987
1.3	0.559336	0.552731	0.56594
1.2	0.550197	0.544185	0.55621
1.1	0.539052	0.533713	0.544392
1	0.530477	0.525932	0.535022
0.9	0.522366	0.518646	0.526087
0.8	0.513854	0.510904	0.516805
0.7	0.505617	0.503636	0.507597
0.6	0.502997	0.501747	0.504248
0.5	0.501234	0.500345	0.502124
0.4	0.50057	0.499841	0.5013
0.3	0.500223	0.499799	0.500647
0.2	0.500093	0.499911	0.500276
0.1	0.5	0.5	0.5
(2) PLR
PLR	c_index	lower	upper
793.7	0.500095	0.499909	0.50028
638.8	0.500009	0.499734	0.500283
630	0.500183	0.499745	0.500622
596.4	0.500076	0.49959	0.500563
578.6	0.500249	0.499657	0.500841
507.2	0.500411	0.499739	0.501083
493.8	0.500531	0.499819	0.501243
483.1	0.500748	0.49992	0.501576
455.4	0.500923	0.500027	0.50182
452	0.500832	0.499917	0.501746
443.4	0.500725	0.499788	0.501663
435.7	0.500924	0.499909	0.501939
432.9	0.500846	0.49982	0.501872
429.8	0.500975	0.499918	0.502032
417.5	0.501167	0.500046	0.502287
411	0.501345	0.500171	0.502518
404.7	0.501648	0.500391	0.502904
402.2	0.501836	0.500527	0.503145
398.6	0.502054	0.500678	0.503429
397.4	0.50221	0.500801	0.503619
385.8	0.502101	0.500676	0.503526
384.3	0.502299	0.500823	0.503775
381.2	0.50219	0.500699	0.503682
380.1	0.502082	0.500575	0.503588
377.5	0.502026	0.500515	0.503536
377	0.502213	0.50066	0.503767
374.4	0.5026	0.500957	0.504244
372.7	0.502808	0.501116	0.5045
371.1	0.502699	0.500994	0.504405
364.2	0.50288	0.501139	0.50462
364	0.503089	0.501302	0.504877
348.8	0.503247	0.501434	0.50506
348	0.503445	0.501592	0.505298
347.5	0.503561	0.501694	0.505427
346.6	0.503735	0.501838	0.505631
345.9	0.50384	0.501933	0.505747
344	0.504003	0.50207	0.505935
341.1	0.504221	0.502243	0.506199
339	0.504425	0.502408	0.506442
338.8	0.504598	0.502554	0.506642
335.4	0.504712	0.502656	0.506767
334.6	0.504625	0.502563	0.506688
334.4	0.504836	0.502734	0.506939
334.1	0.505056	0.502912	0.507201
333.4	0.505226	0.503057	0.507395
332.2	0.505377	0.503189	0.507566
332	0.505582	0.503359	0.507806
331.4	0.505803	0.503539	0.508067
330.7	0.505946	0.503666	0.508226
329.8	0.50584	0.50355	0.508129
326.7	0.505939	0.503642	0.508236
326.6	0.506155	0.503821	0.50849
324.4	0.506339	0.503978	0.5087
323.1	0.506544	0.504151	0.508937
322.9	0.506642	0.504241	0.509042
322.6	0.506755	0.504345	0.509164
321.7	0.506872	0.504452	0.509292
320.9	0.507091	0.504635	0.509547
320.4	0.507412	0.504914	0.50991
319.7	0.5074	0.504902	0.509898
315.2	0.507376	0.504877	0.509875
314.6	0.50747	0.504965	0.509975
314.3	0.507601	0.505084	0.510118
313.5	0.507816	0.505265	0.510366
311.7	0.507962	0.505396	0.510527
311.6	0.508059	0.505487	0.51063
305	0.508271	0.505668	0.510874
304.1	0.508435	0.505813	0.511057
300.7	0.508621	0.505976	0.511267
300.5	0.508818	0.506146	0.51149
299.6	0.509025	0.506324	0.511725
299.4	0.508918	0.506209	0.511627
297.5	0.508809	0.506091	0.511526
296.6	0.509022	0.506275	0.51177
296.2	0.509222	0.506448	0.511995
295.9	0.509442	0.506638	0.512247
295.8	0.509657	0.506823	0.512492
294.7	0.509833	0.50698	0.512687
294	0.50984	0.506986	0.512693
292.9	0.510025	0.50715	0.5129
292.8	0.510035	0.507144	0.512927
292.7	0.510193	0.507286	0.5131
291.9	0.510398	0.507465	0.51333
291.8	0.510534	0.507591	0.513477
290.6	0.510425	0.507474	0.513376
290.4	0.510631	0.507654	0.513607
290.1	0.510532	0.50755	0.513515
290	0.51065	0.507659	0.51364
289.5	0.51087	0.50785	0.513889
288.4	0.510769	0.507744	0.513795
286.6	0.510972	0.507922	0.514022
286.4	0.511087	0.50803	0.514144
284.6	0.51128	0.508201	0.514359
284.4	0.511173	0.508087	0.514258
283.8	0.511346	0.508243	0.514449
283	0.511513	0.508394	0.514631
282.4	0.511711	0.50857	0.514851
281.1	0.511726	0.508585	0.514866
281	0.511627	0.50848	0.514773
280	0.51173	0.508578	0.514883
279.9	0.511834	0.508676	0.514992
279.6	0.511952	0.508786	0.515117
279	0.512131	0.508948	0.515314
278.9	0.512317	0.509115	0.51552
278.6	0.512508	0.509286	0.51573
278.2	0.512683	0.509444	0.515921
277	0.512745	0.509505	0.515986
276.8	0.512954	0.50969	0.516217
275.2	0.51312	0.509842	0.516399
274.7	0.513336	0.510033	0.516639
274	0.513539	0.510214	0.516864
272.2	0.513431	0.510099	0.516763
271.9	0.513575	0.510232	0.516917
270.6	0.513742	0.510385	0.517098
270.2	0.513858	0.510495	0.517222
268.6	0.513665	0.510291	0.517039
267.9	0.513886	0.510487	0.517285
267.5	0.514083	0.510664	0.517502
267.1	0.514256	0.510822	0.51769
266	0.514461	0.511006	0.517917
265.3	0.514487	0.511018	0.517957
264.1	0.514412	0.510939	0.517884
263.7	0.51458	0.511093	0.518066
263.5	0.51477	0.511266	0.518274
263	0.51496	0.511438	0.518481
262	0.515166	0.511624	0.518709
260.8	0.515354	0.511794	0.518913
259.5	0.515481	0.511914	0.519048
259.3	0.515372	0.511799	0.518946
258.7	0.515491	0.511911	0.519071
258.3	0.515673	0.512078	0.519269
258.2	0.515847	0.512237	0.519457
257.6	0.516026	0.512401	0.519651
257.5	0.51617	0.512536	0.519805
257.4	0.516572	0.5129	0.520244
254.2	0.51652	0.512846	0.520194
254.1	0.516413	0.512733	0.520093
254	0.516626	0.512925	0.520326
253.5	0.516775	0.513065	0.520486
252.8	0.516694	0.51298	0.520408
252.5	0.516651	0.512936	0.520366
250.6	0.516751	0.513032	0.52047
250.4	0.516816	0.513096	0.520537
250.3	0.516726	0.513002	0.520451
250.1	0.517031	0.513282	0.52078
249.6	0.517206	0.513443	0.520969
247.9	0.517354	0.513581	0.521126
247.8	0.517273	0.513498	0.521049
247.7	0.517448	0.513659	0.521237
247.1	0.51762	0.513818	0.521422
246.9	0.517561	0.513757	0.521364
246.8	0.517699	0.513887	0.521511
246.2	0.517988	0.514154	0.521821
246.1	0.51807	0.514234	0.521906
245.7	0.518176	0.514328	0.522023
245.6	0.518333	0.514475	0.52219
245.5	0.518548	0.51467	0.522426
244.9	0.518768	0.514869	0.522666
244.4	0.519031	0.515115	0.522948
243.7	0.519166	0.515242	0.52309
243.5	0.519291	0.51536	0.523221
243.4	0.519248	0.515316	0.523179
242.9	0.519408	0.515466	0.52335
241.8	0.519596	0.515639	0.523553
241.2	0.519487	0.515524	0.523449
239.6	0.519645	0.515672	0.523617
238.9	0.519541	0.515563	0.523519
238.3	0.519729	0.515736	0.523722
237.9	0.519893	0.515889	0.523897
237.8	0.520026	0.516016	0.524037
237.7	0.520247	0.516216	0.524278
237.6	0.520362	0.516326	0.524398
237.5	0.520583	0.516527	0.524639
236.9	0.520783	0.516711	0.524854
236.5	0.520967	0.516881	0.525052
236.4	0.521165	0.517063	0.525266
236	0.521343	0.517229	0.525456
235.9	0.521534	0.517406	0.525662
235.8	0.521656	0.517509	0.525802
235.6	0.521768	0.517617	0.525919
235.5	0.521958	0.517793	0.526123
235.4	0.521986	0.517808	0.526163
235.2	0.522193	0.517999	0.526387
235.1	0.522187	0.517993	0.526381
234.9	0.522337	0.518134	0.52654
234.7	0.522464	0.518256	0.526673
234.5	0.522677	0.518451	0.526904
234.2	0.522837	0.518601	0.527073
233.4	0.52299	0.518745	0.527234
232.4	0.523164	0.518908	0.52742
232.2	0.523073	0.518813	0.527332
232	0.52319	0.518926	0.527455
231.7	0.523404	0.519122	0.527685
231.1	0.523296	0.51901	0.527583
230.8	0.523554	0.519254	0.527853
230.7	0.523571	0.519261	0.527881
230.4	0.52347	0.519155	0.527784
229.1	0.523679	0.519348	0.528009
228.4	0.523849	0.519507	0.52819
228.1	0.52396	0.519614	0.528305
228	0.524074	0.519724	0.528424
227.6	0.524129	0.519778	0.52848
227.5	0.524518	0.52014	0.528897
227.3	0.524663	0.520276	0.529049
226.9	0.524879	0.520476	0.529283
226.8	0.525081	0.520663	0.529499
226.2	0.525234	0.520808	0.52966
226	0.525387	0.520952	0.529821
225.5	0.525535	0.521093	0.529976
225.4	0.525439	0.520993	0.529885
225.3	0.525506	0.521059	0.529953
225.1	0.525584	0.521135	0.530032
225	0.525612	0.521163	0.530061
224.9	0.525505	0.521051	0.529959
224.8	0.5254	0.520942	0.529858
224.6	0.525524	0.521061	0.529987
224.5	0.525916	0.521425	0.530406
224.1	0.526287	0.521772	0.530801
224	0.526181	0.521662	0.530701
222.7	0.526294	0.521753	0.530835
222.6	0.5265	0.521944	0.531056
222.5	0.526452	0.521895	0.531008
222.3	0.526609	0.522044	0.531173
221.4	0.526822	0.522241	0.531402
221.2	0.526996	0.522406	0.531587
221.1	0.527132	0.522535	0.531728
220.8	0.527294	0.522689	0.531899
220.6	0.527454	0.52284	0.532068
220.5	0.527675	0.523045	0.532306
220.4	0.527572	0.522938	0.532207
220.2	0.527516	0.522881	0.532152
219.2	0.527591	0.522954	0.532228
218.9	0.527508	0.522869	0.532148
218.8	0.527617	0.522973	0.532262
218.7	0.527517	0.522869	0.532166
218.6	0.527689	0.523031	0.532347
218.4	0.527775	0.523115	0.532435
218.2	0.527987	0.523312	0.532662
218.1	0.52782	0.523139	0.5325
217.7	0.528027	0.523332	0.532721
217.4	0.528167	0.523443	0.532891
216.6	0.528167	0.523443	0.532891
216.1	0.528563	0.523813	0.533312
215.7	0.528662	0.52391	0.533414
215.6	0.528609	0.523856	0.533362
215.2	0.528602	0.523849	0.533355
214.7	0.52877	0.524008	0.533532
214.3	0.528976	0.5242	0.533751
214.1	0.529121	0.524339	0.533903
213.9	0.529294	0.524503	0.534086
213.7	0.529393	0.524599	0.534187
212.8	0.529288	0.52449	0.534086
212.3	0.529372	0.524572	0.534173
212.2	0.529582	0.524774	0.53439
212.1	0.529722	0.524908	0.534536
212	0.529935	0.525106	0.534763
211.6	0.530111	0.525273	0.534948
210.7	0.530184	0.525345	0.535024
210.5	0.530405	0.525551	0.53526
210.4	0.530545	0.525685	0.535405
210.2	0.530727	0.525857	0.535597
210.1	0.530643	0.52577	0.535515
210	0.53054	0.525663	0.535417
209.9	0.53043	0.525549	0.535312
209.8	0.530881	0.525976	0.535786
209.3	0.531248	0.526322	0.536173
209.2	0.531501	0.526551	0.536451
209.1	0.531637	0.526675	0.5366
208.9	0.531916	0.526939	0.536893
208.6	0.532104	0.527117	0.537092
208.4	0.532465	0.527458	0.537472
208.3	0.532645	0.527629	0.537661
208.2	0.532857	0.527827	0.537886
208.1	0.533002	0.527964	0.538039
208	0.533224	0.528172	0.538276
207.9	0.533424	0.52836	0.538487
207.4	0.533627	0.528544	0.538709
207.3	0.533449	0.52836	0.538537
207.2	0.533671	0.528568	0.538773
207	0.533562	0.528455	0.538669
206.9	0.533762	0.528643	0.53888
206.6	0.533854	0.52872	0.538988
206.3	0.534049	0.528904	0.539194
206.1	0.534219	0.529066	0.539372
205.9	0.534197	0.529039	0.539356
205.7	0.534812	0.529618	0.540007
205.2	0.53495	0.529751	0.540149
204.7	0.535169	0.529956	0.540382
204.5	0.535312	0.530094	0.54053
204.4	0.535136	0.529912	0.540359
204.3	0.535256	0.530018	0.540495
203.9	0.535456	0.530206	0.540705
203.4	0.535635	0.530377	0.540894
202.9	0.535676	0.530418	0.540935
202.6	0.535956	0.530687	0.541225
202.5	0.535854	0.530581	0.541126
202.4	0.536168	0.530881	0.541455
202.2	0.536063	0.530772	0.541354
201.8	0.536305	0.531007	0.541604
201.6	0.536474	0.531169	0.54178
201.5	0.536651	0.531337	0.541965
200.9	0.536578	0.531263	0.541894
200.6	0.536593	0.531278	0.541909
200.5	0.536649	0.531333	0.541965
200.3	0.536681	0.531365	0.541997
199.8	0.536573	0.531253	0.541893
199.1	0.536609	0.531289	0.541929
198.2	0.536747	0.531422	0.542072
197.8	0.536812	0.531487	0.542137
197.7	0.536995	0.531661	0.54233
197.2	0.537199	0.531854	0.542545
197	0.53731	0.53195	0.54267
196.8	0.537334	0.531974	0.542694
196.7	0.537577	0.532209	0.542944
196.1	0.537565	0.532194	0.542936
196	0.537742	0.532362	0.543121
195.8	0.537766	0.532374	0.543157
195.6	0.537967	0.532565	0.543369
195.2	0.537901	0.532498	0.543304
195.1	0.53809	0.532678	0.543503
194.8	0.537877	0.532457	0.543298
194.7	0.538078	0.532647	0.543508
194.5	0.538288	0.532846	0.54373
194.4	0.538478	0.533027	0.543929
194.2	0.538369	0.532914	0.543824
193.9	0.538391	0.532936	0.543846
193.8	0.538289	0.532831	0.543747
193.6	0.538463	0.532997	0.54393
193.3	0.538486	0.533014	0.543959
193.2	0.538611	0.533135	0.544087
193	0.538824	0.533336	0.544311
192.9	0.539195	0.533691	0.544699
192.7	0.539241	0.533737	0.544745
192.5	0.539432	0.533919	0.544945
192.2	0.53948	0.533967	0.544993
192	0.539728	0.534201	0.545255
191.9	0.539897	0.534363	0.545431
191.6	0.5398	0.534262	0.545337
191.5	0.540152	0.534599	0.545704
191.2	0.540324	0.534765	0.545884
191.1	0.540215	0.534652	0.545779
190.6	0.540568	0.534991	0.546144
190.4	0.54046	0.53488	0.546041
190.2	0.540458	0.534878	0.546038
190.1	0.540542	0.534949	0.546134
190	0.54068	0.535083	0.546277
189.9	0.540809	0.535208	0.54641
189.6	0.541024	0.535412	0.546636
189.1	0.541174	0.535557	0.546791
188.9	0.541377	0.53575	0.547004
188.8	0.54127	0.535641	0.546899
188.4	0.541451	0.535814	0.547087
188	0.541614	0.535971	0.547256
187.9	0.54181	0.536158	0.547461
187.8	0.542099	0.536438	0.54776
187.7	0.542387	0.536717	0.548058
187.6	0.54228	0.536605	0.547954
187.4	0.542418	0.53674	0.548097
187.2	0.542574	0.536893	0.548255
187.1	0.542773	0.537083	0.548463
187	0.542947	0.53725	0.548644
186.7	0.543344	0.537629	0.549059
186.5	0.543536	0.537812	0.549259
186.4	0.543604	0.53788	0.549328
186.1	0.543907	0.538172	0.549642
186	0.5439	0.538165	0.549635
185.9	0.543791	0.538052	0.549529
185.7	0.543869	0.538123	0.549614
185.6	0.543997	0.538248	0.549746
185.3	0.544216	0.538456	0.549976
185.2	0.544484	0.538715	0.550254
185.1	0.544528	0.538751	0.550305
185	0.544631	0.538852	0.55041
184.9	0.545016	0.539221	0.550812
184.5	0.545163	0.539363	0.550963
184.4	0.545145	0.539345	0.550945
184	0.545043	0.539233	0.550852
183.9	0.545036	0.539227	0.550846
183.8	0.545448	0.539626	0.55127
183.6	0.545532	0.539709	0.551356
183.4	0.545362	0.539531	0.551193
183.3	0.545574	0.539733	0.551415
183.2	0.545664	0.539822	0.551507
183	0.545562	0.53971	0.551415
182.8	0.545459	0.539604	0.551315
182.7	0.54536	0.539502	0.551219
182.4	0.54546	0.5396	0.551321
182.3	0.545354	0.53949	0.551218
182.2	0.545499	0.539631	0.551367
182	0.54567	0.539795	0.551545
181.8	0.545943	0.54006	0.551826
181.6	0.546141	0.54025	0.552032
181.5	0.546192	0.5403	0.552083
181.4	0.546253	0.540361	0.552144
181.3	0.546439	0.54054	0.552338
180.9	0.546619	0.540713	0.552525
180.7	0.546615	0.540709	0.552521
180.4	0.546813	0.540899	0.552728
180	0.547242	0.541308	0.553176
179.7	0.547132	0.541195	0.55307
179.6	0.547338	0.541391	0.553284
179.5	0.547524	0.54157	0.553478
179.4	0.547325	0.541365	0.553285
179.2	0.547265	0.541304	0.553225
179.1	0.547096	0.54113	0.553061
178.9	0.547684	0.541694	0.553674
178.6	0.547757	0.541766	0.553748
178.5	0.548276	0.542267	0.554286
178.4	0.548486	0.542468	0.554505
178.3	0.548656	0.542632	0.55468
178.2	0.548863	0.54283	0.554896
178.1	0.548768	0.542732	0.554803
177.9	0.548874	0.542829	0.55492
177.7	0.548975	0.542917	0.555033
177.6	0.549031	0.542965	0.555097
177.5	0.549049	0.542983	0.555115
177.3	0.549209	0.543138	0.555279
177.1	0.549403	0.543325	0.555481
176.9	0.549489	0.543402	0.555576
176.7	0.549383	0.543293	0.555474
176.6	0.549646	0.543549	0.555743
176.4	0.54975	0.543641	0.555858
176.3	0.549899	0.543781	0.556016
175.5	0.550004	0.543884	0.556123
175.4	0.549895	0.543771	0.556018
175.2	0.549985	0.543857	0.556112
175.1	0.550244	0.54411	0.556379
175	0.550135	0.543997	0.556273
174.9	0.550198	0.54406	0.556336
174.8	0.550397	0.544252	0.556543
174.4	0.550709	0.544554	0.556864
174.1	0.550785	0.54463	0.556941
174	0.550858	0.544693	0.557023
173.9	0.550918	0.544753	0.557083
173.4	0.551044	0.544876	0.557212
173.3	0.550946	0.544775	0.557117
172.9	0.551121	0.544944	0.557297
172.8	0.55133	0.545145	0.557515
172.6	0.551389	0.545204	0.557574
172.5	0.551571	0.545379	0.557762
172.4	0.552064	0.545847	0.558282
172.3	0.552493	0.546258	0.558728
172.2	0.552714	0.546469	0.558958
172	0.552706	0.546462	0.55895
171.9	0.552791	0.546537	0.559046
171.7	0.553073	0.54681	0.559336
171.5	0.552969	0.546703	0.559235
171.4	0.55286	0.54659	0.559129
171.3	0.552892	0.546623	0.559162
171.2	0.553057	0.546783	0.559331
171.1	0.553264	0.546982	0.559546
171	0.55334	0.547057	0.559623
170.9	0.553508	0.54722	0.559796
170.8	0.553671	0.547378	0.559963
170.6	0.553561	0.547265	0.559857
170.4	0.553531	0.547222	0.559841
170.3	0.553676	0.547363	0.55999
169.8	0.553821	0.547504	0.560138
169.5	0.553874	0.547554	0.560195
169.3	0.554053	0.547727	0.56038
169.1	0.554396	0.54806	0.560733
169	0.554686	0.548338	0.561035
168.9	0.554891	0.54853	0.561251
168.8	0.554978	0.548616	0.56134
168.7	0.554907	0.548544	0.56127
168.6	0.554808	0.548442	0.561174
168.4	0.554768	0.548402	0.561134
168.2	0.55489	0.548522	0.561258
168.1	0.554789	0.548418	0.56116
167.9	0.554576	0.548198	0.560953
167.8	0.554769	0.548385	0.561154
167.7	0.554773	0.548384	0.561162
167.3	0.5547	0.54831	0.561091
167.1	0.554605	0.548212	0.560998
167	0.554553	0.548159	0.560947
166.9	0.554373	0.547974	0.560771
166.8	0.554429	0.548023	0.560835
166.7	0.554541	0.548132	0.560949
166.6	0.554642	0.548225	0.561059
166.5	0.554551	0.548131	0.56097
166.3	0.554242	0.547814	0.56067
166	0.554453	0.548017	0.560889
165.9	0.554593	0.548154	0.561033
165.8	0.554801	0.548354	0.561247
165.7	0.554748	0.548301	0.561195
165.6	0.555079	0.548623	0.561536
165.5	0.555116	0.54866	0.561572
165.3	0.555453	0.548988	0.561917
165.2	0.55554	0.549075	0.562006
165.1	0.555975	0.549489	0.56246
165	0.555992	0.549492	0.562492
164.9	0.556014	0.549508	0.562519
164.8	0.555818	0.549307	0.562329
164.6	0.555995	0.549479	0.562511
164.5	0.55589	0.549371	0.562409
164.4	0.556036	0.549514	0.562558
164.3	0.556107	0.549585	0.56263
164.2	0.556468	0.549935	0.563002
164	0.556364	0.549827	0.562901
163.9	0.556544	0.550002	0.563086
163.7	0.55704	0.550485	0.563595
163.6	0.557342	0.55077	0.563915
163.5	0.557548	0.550969	0.564128
163.3	0.557481	0.550898	0.564063
163.2	0.557776	0.551187	0.564366
163	0.558117	0.551518	0.564715
162.9	0.558297	0.551694	0.564901
162.8	0.558299	0.551684	0.564915
162.7	0.558209	0.551591	0.564826
162.6	0.558363	0.551742	0.564985
162.5	0.558364	0.551743	0.564985
162.3	0.558367	0.551745	0.564989
162.2	0.558567	0.551938	0.565195
162.1	0.558585	0.551957	0.565213
161.9	0.558504	0.551874	0.565134
161.6	0.558638	0.552006	0.56527
161.5	0.558998	0.552359	0.565637
161.3	0.559009	0.55237	0.565647
161.2	0.558787	0.552138	0.565435
161.1	0.558954	0.552301	0.565608
160.9	0.558753	0.552095	0.565411
160.8	0.558675	0.552008	0.565343
160.6	0.558929	0.552256	0.565601
160.4	0.558819	0.552144	0.565495
160.3	0.55877	0.552094	0.565446
160.1	0.558696	0.552019	0.565372
160	0.558754	0.552072	0.565436
159.9	0.558645	0.55196	0.56533
159.8	0.558551	0.551864	0.565238
159.7	0.558265	0.551571	0.564959
159.6	0.558468	0.55177	0.565167
159.5	0.558765	0.552055	0.565476
159.4	0.558857	0.552147	0.565567
159.3	0.558936	0.552226	0.565647
159.2	0.559052	0.55234	0.565764
159.1	0.558737	0.552016	0.565457
159	0.558889	0.552165	0.565613
158.7	0.559213	0.552481	0.565945
158.6	0.559137	0.552403	0.56587
158.5	0.559033	0.552297	0.56577
158.4	0.55923	0.552487	0.565974
158.3	0.55932	0.552576	0.566064
158.2	0.559821	0.553064	0.566578
158.1	0.559734	0.552976	0.566493
158	0.559626	0.552865	0.566388
157.9	0.559963	0.553192	0.566733
157.5	0.560038	0.553267	0.566808
157.4	0.559931	0.553157	0.566704
157.3	0.560513	0.553723	0.567304
157.2	0.560643	0.553851	0.567435
157.1	0.560717	0.553925	0.567509
157	0.56106	0.554259	0.567861
156.9	0.561177	0.554374	0.56798
156.8	0.561121	0.554318	0.567925
156.7	0.561168	0.554358	0.567978
156.5	0.561193	0.554378	0.568008
156.4	0.56137	0.55455	0.568189
156.3	0.561557	0.554732	0.568382
156.2	0.561583	0.554753	0.568413
156.1	0.561974	0.555132	0.568815
156	0.561769	0.554923	0.568616
155.9	0.561831	0.554975	0.568686
155.8	0.562383	0.555513	0.569253
155.5	0.562547	0.555673	0.569421
155.4	0.562644	0.555763	0.569525
155.3	0.562683	0.555797	0.56957
155.1	0.562885	0.555993	0.569777
155	0.562785	0.55589	0.569679
154.9	0.562916	0.556014	0.569818
154.6	0.563019	0.55611	0.569928
154.5	0.563141	0.556223	0.570058
154.3	0.563269	0.556349	0.57019
154.2	0.56316	0.556237	0.570084
154.1	0.563056	0.556126	0.569986
154	0.563016	0.556085	0.569947
153.8	0.563211	0.556275	0.570148
153.7	0.563102	0.556163	0.570042
153.6	0.563403	0.556457	0.570349
153.5	0.563844	0.556893	0.570796
153.4	0.56408	0.557124	0.571037
153.3	0.564295	0.557332	0.571257
153.2	0.564193	0.557228	0.571158
153.1	0.564302	0.557328	0.571276
152.8	0.564345	0.557364	0.571326
152.7	0.564565	0.55758	0.57155
152.6	0.564536	0.557551	0.571522
152.5	0.564744	0.557753	0.571736
152.4	0.564966	0.557968	0.571964
152.3	0.564861	0.55786	0.571862
152.2	0.564977	0.557973	0.571981
152.1	0.56514	0.558133	0.572147
152	0.565348	0.558335	0.572361
151.9	0.565478	0.558464	0.572493
151.7	0.565652	0.558633	0.57267
151.6	0.565431	0.558404	0.572457
151.5	0.56547	0.558444	0.572496
151.4	0.565835	0.5588	0.57287
151.3	0.565811	0.55877	0.572853
151	0.565909	0.558854	0.572963
150.8	0.566122	0.559061	0.573182
150.5	0.56619	0.559123	0.573257
150.4	0.566287	0.559219	0.573354
150.3	0.566358	0.559284	0.573432
150.2	0.566459	0.559385	0.573534
150.1	0.566512	0.559436	0.573587
150	0.566656	0.559578	0.573733
149.8	0.566763	0.559676	0.573849
149.7	0.566883	0.559795	0.57397
149.6	0.566811	0.559722	0.573899
149.5	0.566603	0.559509	0.573697
149.3	0.566708	0.559608	0.573808
149.2	0.566805	0.559704	0.573906
149.1	0.56668	0.559577	0.573783
149	0.566842	0.559738	0.573946
148.9	0.566992	0.559887	0.574096
148.7	0.566801	0.559693	0.57391
148.5	0.566641	0.55953	0.573752
148.4	0.566689	0.559568	0.573809
148.2	0.566729	0.559603	0.573855
148.1	0.566519	0.559388	0.57365
148	0.566643	0.55951	0.573775
147.9	0.566841	0.559702	0.573979
147.8	0.566739	0.559598	0.573879
147.7	0.566938	0.559792	0.574083
147.6	0.566906	0.559758	0.574054
147.5	0.566888	0.55974	0.574036
147.4	0.567052	0.559903	0.574201
147.3	0.566957	0.559806	0.574108
147.2	0.567122	0.559968	0.574276
147.1	0.567012	0.559856	0.574169
147	0.566903	0.559744	0.574063
146.9	0.566809	0.559647	0.573971
146.8	0.566712	0.559544	0.573881
146.7	0.566605	0.559434	0.573776
146.6	0.566562	0.559391	0.573733
146.5	0.566456	0.559282	0.573629
146.4	0.566619	0.559443	0.573796
146.2	0.566667	0.559491	0.573843
146.1	0.566705	0.559525	0.573886
146	0.566598	0.559415	0.573781
145.9	0.566699	0.559515	0.573882
145.6	0.566864	0.559672	0.574056
145.5	0.567076	0.559875	0.574277
145.4	0.567129	0.559928	0.57433
145.3	0.567345	0.560141	0.574548
145.2	0.567659	0.560449	0.574869
145.1	0.567691	0.560477	0.574905
145	0.567476	0.560256	0.574696
144.9	0.56771	0.560484	0.574935
144.8	0.568084	0.560854	0.575314
144.7	0.567793	0.560556	0.575029
144.6	0.567808	0.560568	0.575047
144.5	0.567731	0.56049	0.574971
144.4	0.567816	0.560575	0.575056
144.3	0.567641	0.560397	0.574885
144.2	0.56745	0.560202	0.574698
144.1	0.567829	0.560573	0.575085
144	0.568134	0.560869	0.575399
143.9	0.568212	0.560947	0.575478
143.7	0.568105	0.560837	0.575373
143.6	0.567995	0.560725	0.575266
143.5	0.567945	0.560674	0.575216
143.3	0.568008	0.560726	0.57529
143.2	0.5682	0.560911	0.57549
143.1	0.568089	0.560787	0.575391
143	0.568242	0.560939	0.575544
142.9	0.568378	0.561074	0.575683
142.8	0.568339	0.561028	0.57565
142.6	0.568234	0.56092	0.575548
142.5	0.568409	0.56109	0.575728
142.4	0.5683	0.560978	0.575622
142.3	0.568469	0.561143	0.575796
142.2	0.568436	0.561107	0.575766
142.1	0.568487	0.561156	0.575819
142	0.568814	0.561476	0.576151
141.8	0.569053	0.561714	0.576393
141.7	0.56909	0.561751	0.57643
141.5	0.569031	0.561689	0.576372
141.4	0.569195	0.561851	0.57654
141.3	0.56893	0.561575	0.576284
141.2	0.568851	0.561496	0.576207
141.1	0.569349	0.561985	0.576714
141	0.569678	0.562311	0.577045
140.9	0.569892	0.56252	0.577264
140.8	0.569783	0.562408	0.577158
140.7	0.569896	0.56252	0.577272
140.6	0.569745	0.562366	0.577124
140.5	0.569636	0.562254	0.577018
140.4	0.56966	0.562277	0.577043
140.1	0.569768	0.562384	0.577151
139.9	0.570177	0.562784	0.57757
139.8	0.570508	0.563104	0.577912
139.7	0.570419	0.563014	0.577825
139.6	0.570375	0.562961	0.577788
139.5	0.570447	0.563029	0.577865
139.4	0.570632	0.563209	0.578055
139.3	0.570652	0.563222	0.578082
139.2	0.570543	0.56311	0.577975
139.1	0.570595	0.563158	0.578032
139	0.570621	0.563184	0.578058
138.9	0.570548	0.563107	0.577989
138.8	0.570752	0.563307	0.578198
138.7	0.57089	0.563434	0.578346
138.6	0.571127	0.563663	0.57859
138.5	0.571032	0.563566	0.578497
138.4	0.571312	0.56384	0.578784
138.3	0.571243	0.56377	0.578716
138.2	0.570942	0.563463	0.578422
138	0.570909	0.56343	0.578388
137.8	0.571035	0.56355	0.578521
137.7	0.571303	0.563808	0.578797
137.6	0.571298	0.563802	0.578793
137.5	0.571326	0.563823	0.578829
137.4	0.571635	0.564119	0.579151
137.3	0.571825	0.564306	0.579345
137.1	0.57175	0.56422	0.57928
137	0.571753	0.564213	0.579294
136.9	0.572118	0.564571	0.579666
136.8	0.572389	0.564838	0.579941
136.7	0.57238	0.564826	0.579934
136.6	0.572317	0.564762	0.579872
136.5	0.572472	0.564915	0.580029
136.4	0.572576	0.565013	0.58014
136.3	0.572933	0.565363	0.580502
136.2	0.572836	0.565265	0.580407
136.1	0.572895	0.565319	0.580471
136	0.572572	0.564988	0.580155
135.9	0.572491	0.564902	0.58008
135.7	0.572373	0.564775	0.57997
135.6	0.572442	0.564845	0.580039
135.5	0.572625	0.565025	0.580225
135.4	0.572829	0.565228	0.580429
135.3	0.57272	0.565117	0.580322
135.2	0.573078	0.565464	0.580691
135.1	0.572971	0.565355	0.580587
135	0.572877	0.565259	0.580494
134.9	0.572947	0.565325	0.580569
134.8	0.573119	0.565494	0.580743
134.6	0.57302	0.565394	0.580646
134.5	0.572815	0.565185	0.580446
134.4	0.573072	0.565439	0.580706
134.3	0.573058	0.56542	0.580696
134.1	0.573066	0.565423	0.580709
134	0.572961	0.565316	0.580606
133.9	0.573088	0.565442	0.580734
133.8	0.573244	0.565596	0.580892
133.7	0.573353	0.565699	0.581008
133.5	0.57343	0.565765	0.581096
133.4	0.573461	0.565796	0.581126
133.3	0.573376	0.565706	0.581047
133.2	0.57363	0.565954	0.581307
133.1	0.573795	0.566116	0.581473
133	0.573801	0.566123	0.581479
132.9	0.573732	0.566049	0.581416
132.8	0.573632	0.565946	0.581317
132.7	0.57363	0.565936	0.581325
132.6	0.573812	0.566115	0.581509
132.5	0.574072	0.566372	0.581773
132.4	0.573965	0.566262	0.581668
132.3	0.574243	0.566535	0.581952
132.2	0.574418	0.566697	0.582139
132.1	0.574668	0.566936	0.582401
132	0.574503	0.566767	0.582239
131.9	0.574403	0.566665	0.58214
131.8	0.574201	0.566459	0.581943
131.7	0.573892	0.566144	0.58164
131.6	0.573684	0.565932	0.581437
131.5	0.573533	0.565778	0.581289
131.4	0.573343	0.565586	0.5811
131.3	0.573427	0.565668	0.581186
131.2	0.573573	0.565813	0.581334
131.1	0.573596	0.56583	0.581361
131	0.573649	0.565879	0.581419
130.9	0.573608	0.565837	0.58138
130.8	0.573854	0.56608	0.581629
130.7	0.574131	0.566352	0.58191
130.5	0.574289	0.566508	0.58207
130.4	0.574406	0.566625	0.582188
130.3	0.574333	0.566547	0.582119
130.2	0.574415	0.566622	0.582208
130.1	0.574168	0.566372	0.581965
130	0.573969	0.566168	0.581769
129.9	0.574604	0.566792	0.582416
129.8	0.574429	0.566614	0.582243
129.7	0.574616	0.566793	0.582438
129.6	0.574817	0.566991	0.582644
129.5	0.57471	0.566881	0.582538
129.4	0.574631	0.566796	0.582466
129.2	0.574525	0.566688	0.582362
129.1	0.574316	0.566475	0.582158
129	0.57395	0.566101	0.581799
128.9	0.573832	0.56598	0.581683
128.8	0.574031	0.566177	0.581886
128.7	0.574454	0.566595	0.582313
128.6	0.574347	0.56648	0.582215
128.5	0.574423	0.566556	0.58229
128.4	0.57449	0.566619	0.582362
128.3	0.574573	0.566701	0.582445
128.2	0.574543	0.566671	0.582416
128.1	0.574335	0.566459	0.582211
127.9	0.574714	0.566832	0.582596
127.8	0.575098	0.567211	0.582986
127.7	0.575819	0.567926	0.583713
127.6	0.575728	0.567831	0.583625
127.5	0.575918	0.568021	0.583815
127.3	0.575867	0.567966	0.583768
127.2	0.576044	0.568134	0.583955
127.1	0.576353	0.56844	0.584266
127	0.576256	0.568342	0.584171
126.9	0.576516	0.568596	0.584436
126.8	0.576756	0.568831	0.584682
126.7	0.576869	0.568939	0.584799
126.6	0.577067	0.569135	0.585
126.5	0.577134	0.5692	0.585068
126.4	0.577506	0.569569	0.585443
126.2	0.577397	0.569458	0.585336
126.1	0.577198	0.569255	0.585141
126	0.577009	0.569063	0.584955
125.9	0.577078	0.569132	0.585023
125.8	0.576971	0.569024	0.584919
125.7	0.57685	0.568894	0.584806
125.6	0.577088	0.569128	0.585048
125.5	0.57703	0.569064	0.584996
125.4	0.577176	0.56921	0.585143
125.3	0.57743	0.569456	0.585404
125.2	0.57806	0.570077	0.586042
125.1	0.57806	0.570075	0.586046
125	0.578407	0.570413	0.5864
124.9	0.578419	0.570417	0.586421
124.8	0.578362	0.570356	0.586368
124.6	0.578087	0.570077	0.586097
124.5	0.578261	0.570249	0.586273
124.4	0.578265	0.570252	0.586278
124.3	0.578323	0.570308	0.586338
124.2	0.578365	0.570347	0.586382
124.1	0.578758	0.570737	0.58678
124	0.578543	0.570517	0.586569
123.9	0.578493	0.570462	0.586524
123.8	0.578355	0.570322	0.586389
123.7	0.578271	0.570233	0.586309
123.6	0.578369	0.570327	0.58641
123.5	0.57823	0.570184	0.586276
123.4	0.578038	0.569987	0.586088
123.3	0.578108	0.570055	0.586161
123.2	0.578148	0.570093	0.586203
123.1	0.578211	0.570156	0.586266
123	0.578792	0.57073	0.586853
122.9	0.578538	0.57047	0.586605
122.8	0.578376	0.570303	0.58645
122.7	0.578654	0.570581	0.586727
122.6	0.578263	0.570183	0.586342
122.5	0.578532	0.570448	0.586617
122.4	0.579129	0.571038	0.58722
122.3	0.579096	0.571005	0.587186
122.2	0.579314	0.57122	0.587407
122.1	0.579298	0.571201	0.587394
122	0.579188	0.57109	0.587287
121.9	0.579402	0.571303	0.5875
121.8	0.579366	0.571262	0.58747
121.7	0.579606	0.5715	0.587712
121.6	0.579521	0.571407	0.587635
121.5	0.579846	0.57173	0.587963
121.4	0.579862	0.571738	0.587986
121.3	0.579772	0.571647	0.587897
121.2	0.579914	0.571781	0.588047
121.1	0.579918	0.571779	0.588057
121	0.579417	0.571269	0.587564
120.9	0.579475	0.571327	0.587622
120.8	0.579378	0.571229	0.587527
120.7	0.579397	0.571245	0.587548
120.6	0.579313	0.571157	0.587469
120.5	0.579365	0.571207	0.587523
120.4	0.579608	0.571447	0.587769
120.3	0.579295	0.571128	0.587461
120.2	0.57957	0.5714	0.58774
120.1	0.579657	0.571482	0.587832
120	0.579573	0.571397	0.587748
119.9	0.579999	0.57182	0.588177
119.8	0.579886	0.571703	0.588069
119.7	0.580073	0.571889	0.588258
119.6	0.57986	0.571671	0.588048
119.5	0.580047	0.571851	0.588242
119.4	0.579888	0.571685	0.588091
119.3	0.580034	0.571831	0.588236
119.2	0.579644	0.571435	0.587852
119.1	0.579429	0.571215	0.587644
119	0.57923	0.571013	0.587448
118.9	0.579563	0.571344	0.587783
118.8	0.580067	0.571842	0.588291
118.7	0.579918	0.571691	0.588145
118.6	0.580039	0.571808	0.588269
118.5	0.580336	0.572104	0.588568
118.4	0.580576	0.57234	0.588813
118.3	0.580804	0.572564	0.589044
118.2	0.580699	0.572457	0.588941
118.1	0.580611	0.572367	0.588855
118	0.580489	0.572243	0.588735
117.9	0.581066	0.572817	0.589314
117.8	0.581162	0.572912	0.589412
117.7	0.581133	0.57288	0.589387
117.6	0.581449	0.573195	0.589704
117.5	0.581399	0.573143	0.589655
117.4	0.581484	0.573224	0.589743
117.3	0.581374	0.573113	0.589636
117.2	0.581427	0.573161	0.589694
117.1	0.581501	0.573232	0.58977
117	0.581291	0.573017	0.589565
116.9	0.581399	0.573119	0.58968
116.8	0.581451	0.573171	0.589731
116.7	0.581401	0.573117	0.589685
116.6	0.581868	0.573578	0.590157
116.5	0.582046	0.573756	0.590336
116.4	0.582259	0.573966	0.590552
116.3	0.582383	0.574087	0.590679
116.2	0.582361	0.574059	0.590663
116.1	0.582051	0.573743	0.590359
116	0.581632	0.573317	0.589948
115.9	0.581667	0.57335	0.589984
115.8	0.5816	0.573282	0.589918
115.7	0.581559	0.57324	0.589878
115.6	0.581762	0.573443	0.590081
115.5	0.581656	0.573335	0.589976
115.4	0.58159	0.573265	0.589915
115.3	0.581427	0.573097	0.589757
115.2	0.581327	0.572995	0.589659
115.1	0.581647	0.573313	0.589981
115	0.582118	0.573779	0.590457
114.9	0.582281	0.57394	0.590623
114.8	0.582615	0.574271	0.59096
114.7	0.583179	0.574831	0.591526
114.6	0.582913	0.574555	0.591271
114.5	0.583096	0.574737	0.591455
114.4	0.583442	0.575079	0.591804
114.3	0.583041	0.574672	0.591409
114.2	0.583302	0.574932	0.591672
114.1	0.583155	0.574782	0.591528
114	0.583782	0.575405	0.59216
113.9	0.583666	0.575287	0.592046
113.8	0.583683	0.5753	0.592067
113.7	0.583913	0.575526	0.592299
113.6	0.583714	0.575325	0.592103
113.4	0.583605	0.575214	0.591996
113.3	0.583669	0.575279	0.59206
113.2	0.583631	0.575237	0.592025
113.1	0.583337	0.574939	0.591735
112.9	0.583509	0.57511	0.591909
112.8	0.583846	0.575444	0.592248
112.7	0.584046	0.575637	0.592454
112.6	0.583997	0.575584	0.59241
112.5	0.584218	0.575802	0.592633
112.4	0.583755	0.575332	0.592177
112.3	0.583646	0.575221	0.59207
112.2	0.583537	0.57511	0.591963
112.1	0.583352	0.57492	0.591785
112	0.583491	0.575058	0.591925
111.9	0.583463	0.575028	0.591897
111.8	0.583532	0.575093	0.591972
111.7	0.583557	0.575115	0.592
111.6	0.583053	0.574603	0.591502
111.5	0.582953	0.574502	0.591404
111.4	0.583279	0.574827	0.591731
111.3	0.583553	0.575099	0.592007
111.2	0.583266	0.574806	0.591726
111.1	0.583104	0.574639	0.591569
111	0.583004	0.574538	0.59147
110.8	0.582755	0.574284	0.591226
110.7	0.58285	0.57438	0.591321
110.6	0.582638	0.574165	0.591111
110.5	0.582603	0.574126	0.59108
110.4	0.58279	0.574312	0.591269
110.3	0.582805	0.574326	0.591285
110.2	0.583202	0.574721	0.591683
110.1	0.583406	0.574925	0.591888
110	0.58324	0.574754	0.591725
109.9	0.583387	0.574901	0.591872
109.8	0.583245	0.574756	0.591735
109.7	0.583389	0.5749	0.591879
109.6	0.583275	0.574781	0.591769
109.5	0.583835	0.575336	0.592334
109.4	0.584037	0.575534	0.592539
109.3	0.58416	0.575657	0.592662
109.2	0.584215	0.575711	0.592719
109.1	0.584449	0.575942	0.592955
109	0.58438	0.575871	0.59289
108.9	0.584255	0.575739	0.592771
108.8	0.584403	0.575887	0.592918
108.7	0.585011	0.576496	0.593527
108.6	0.584997	0.576478	0.593516
108.5	0.585345	0.576827	0.593863
108.4	0.585133	0.57661	0.593655
108.3	0.585252	0.576731	0.593774
108.2	0.584882	0.576355	0.593408
108.1	0.584867	0.576341	0.593394
108	0.58466	0.57613	0.593189
107.9	0.584627	0.576095	0.593159
107.8	0.584818	0.576285	0.593352
107.7	0.58491	0.576375	0.593444
107.6	0.585116	0.576579	0.593653
107.5	0.585294	0.576753	0.593834
107.4	0.585417	0.576875	0.593958
107.3	0.585811	0.577271	0.594352
107.2	0.585994	0.577453	0.594536
107.1	0.586097	0.577553	0.594641
107	0.586324	0.577779	0.59487
106.9	0.586074	0.577526	0.594622
106.8	0.586658	0.578108	0.595207
106.7	0.586364	0.577811	0.594918
106.6	0.586517	0.577965	0.59507
106.5	0.58602	0.577461	0.594579
106.4	0.586184	0.577625	0.594744
106.3	0.586503	0.577942	0.595064
106.2	0.586204	0.577639	0.594769
106	0.586724	0.57816	0.595288
105.9	0.586776	0.578211	0.595341
105.8	0.586719	0.578148	0.59529
105.7	0.586482	0.577908	0.595057
105.6	0.586403	0.577827	0.59498
105.5	0.586549	0.577972	0.595125
105.4	0.58616	0.577578	0.594741
105.3	0.586071	0.577485	0.594656
105.2	0.586306	0.577721	0.594892
105.1	0.585959	0.577368	0.594551
105	0.585957	0.577365	0.594549
104.9	0.585847	0.577254	0.594441
104.8	0.586148	0.577555	0.594741
104.7	0.586355	0.577762	0.594948
104.6	0.586541	0.577947	0.595135
104.5	0.586259	0.577662	0.594856
104.4	0.585844	0.577242	0.594445
104.3	0.585835	0.577233	0.594437
104.2	0.585916	0.577315	0.594518
104.1	0.585919	0.577316	0.594522
104	0.586427	0.577824	0.59503
103.9	0.586373	0.577765	0.594981
103.7	0.586655	0.578048	0.595262
103.6	0.586691	0.578084	0.595298
103.5	0.586971	0.578366	0.595576
103.4	0.587041	0.578434	0.595648
103.3	0.587203	0.578595	0.595811
103.2	0.587553	0.578944	0.596162
103.1	0.587344	0.57873	0.595958
103	0.587293	0.578678	0.595908
102.9	0.58735	0.578733	0.595968
102.8	0.587598	0.578981	0.596215
102.7	0.587449	0.57883	0.596068
102.6	0.58804	0.579423	0.596657
102.5	0.588045	0.579428	0.596663
102.4	0.58821	0.579592	0.596828
102.3	0.588239	0.579618	0.59686
102.2	0.588478	0.579858	0.597099
102.1	0.588471	0.579849	0.597094
102	0.588387	0.579762	0.597012
101.9	0.588128	0.5795	0.596757
101.8	0.588564	0.579937	0.597191
101.7	0.588787	0.580161	0.597413
101.6	0.588739	0.580113	0.597366
101.5	0.58884	0.580214	0.597466
101.4	0.588851	0.580225	0.597478
101.3	0.588644	0.580015	0.597273
101.2	0.588859	0.580232	0.597487
101.1	0.588842	0.580214	0.59747
101	0.588741	0.580111	0.597371
100.9	0.588675	0.580043	0.597307
100.8	0.588824	0.580192	0.597455
100.7	0.589028	0.580395	0.59766
100.6	0.589126	0.580491	0.597761
100.5	0.588983	0.580346	0.59762
100.4	0.588769	0.580129	0.597409
100.3	0.588739	0.580099	0.597379
100.2	0.588957	0.580317	0.597596
100.1	0.588728	0.580087	0.59737
100	0.588616	0.579973	0.59726
99.9	0.588635	0.579987	0.597282
99.8	0.588518	0.579868	0.597169
99.7	0.588786	0.580136	0.597436
99.6	0.588735	0.580083	0.597386
99.5	0.589086	0.580435	0.597736
99.4	0.589257	0.580607	0.597908
99.3	0.589075	0.580422	0.597729
99.2	0.588892	0.580236	0.597547
99.1	0.588947	0.580293	0.597602
99	0.589048	0.580395	0.597702
98.9	0.588758	0.580101	0.597415
98.8	0.588969	0.580312	0.597626
98.7	0.589139	0.580481	0.597797
98.6	0.58884	0.58018	0.5975
98.5	0.589148	0.580489	0.597807
98.4	0.588953	0.580292	0.597614
98.3	0.588891	0.580229	0.597554
98.2	0.588925	0.580261	0.597589
98.1	0.588658	0.579992	0.597325
98	0.588739	0.580072	0.597406
97.9	0.588797	0.580128	0.597466
97.8	0.588565	0.579893	0.597237
97.7	0.58881	0.58014	0.597481
97.6	0.589199	0.580531	0.597867
97.5	0.589282	0.580613	0.597951
97.4	0.589149	0.58048	0.597818
97.3	0.588805	0.580132	0.597478
97.2	0.588845	0.580172	0.597518
97.1	0.588871	0.580198	0.597545
97	0.588636	0.579962	0.597309
96.9	0.588659	0.579984	0.597334
96.8	0.588169	0.579489	0.596849
96.7	0.587601	0.578917	0.596285
96.6	0.588091	0.57941	0.596772
96.5	0.587831	0.579149	0.596514
96.4	0.587758	0.579075	0.596441
96.3	0.587523	0.578838	0.596208
96.2	0.586886	0.578197	0.595575
96.1	0.586913	0.578222	0.595603
96	0.587088	0.578399	0.595778
95.9	0.587035	0.578344	0.595726
95.8	0.586998	0.578305	0.59569
95.7	0.587021	0.578328	0.595714
95.6	0.587014	0.578321	0.595706
95.5	0.586983	0.57829	0.595675
95.4	0.586814	0.57812	0.595508
95.3	0.586718	0.578023	0.595413
95.2	0.586499	0.577802	0.595196
95.1	0.586281	0.577583	0.59498
95	0.586471	0.577774	0.595168
94.9	0.58618	0.57748	0.594879
94.8	0.586425	0.577727	0.595123
94.7	0.586317	0.577619	0.595016
94.6	0.586569	0.577872	0.595266
94.5	0.586565	0.577868	0.595261
94.4	0.586237	0.577538	0.594937
94.3	0.586148	0.577447	0.594848
94.2	0.586062	0.577361	0.594764
94.1	0.586197	0.577497	0.594897
94	0.586412	0.577713	0.595111
93.9	0.586728	0.578032	0.595423
93.8	0.586867	0.578173	0.595561
93.7	0.58702	0.578327	0.595712
93.6	0.586794	0.578099	0.595489
93.5	0.58661	0.577914	0.595306
93.4	0.586832	0.578137	0.595526
93.3	0.586821	0.578126	0.595515
93.2	0.586141	0.577441	0.594841
93.1	0.586046	0.577346	0.594746
93	0.586266	0.577568	0.594964
92.9	0.585956	0.577255	0.594656
92.8	0.586033	0.577334	0.594732
92.7	0.585749	0.577048	0.59445
92.6	0.585921	0.577222	0.594619
92.5	0.585958	0.57726	0.594656
92.4	0.586256	0.577561	0.594952
92.3	0.586573	0.577879	0.595266
92.2	0.586515	0.577822	0.595208
92.1	0.586082	0.577386	0.594778
92	0.585914	0.577217	0.594612
91.9	0.58569	0.576992	0.594389
91.8	0.585331	0.57663	0.594032
91.7	0.585291	0.57659	0.593992
91.6	0.585122	0.57642	0.593824
91.5	0.58519	0.576489	0.593891
91.4	0.585185	0.576485	0.593886
91.3	0.584816	0.576114	0.593519
91.2	0.585007	0.576307	0.593708
91.1	0.584663	0.57596	0.593365
91	0.58463	0.575928	0.593333
90.9	0.585145	0.576447	0.593842
90.8	0.585092	0.576394	0.593789
90.7	0.584681	0.57598	0.593382
90.6	0.584473	0.575771	0.593175
90.5	0.583779	0.575072	0.592486
90.4	0.583612	0.574904	0.592319
90.3	0.583864	0.57516	0.592569
90.2	0.584088	0.575387	0.59279
90.1	0.583813	0.57511	0.592516
90	0.583914	0.575213	0.592616
89.9	0.5841	0.575402	0.592798
89.8	0.583886	0.575187	0.592584
89.7	0.58367	0.57497	0.592371
89.6	0.584088	0.575392	0.592784
89.5	0.583692	0.574994	0.59239
89.4	0.58352	0.574821	0.592219
89.3	0.583721	0.575024	0.592417
89.2	0.583708	0.575013	0.592403
89.1	0.583794	0.575101	0.592486
89	0.583515	0.574821	0.592209
88.9	0.583392	0.574698	0.592086
88.8	0.583112	0.574418	0.591805
88.7	0.583151	0.574458	0.591843
88.6	0.583029	0.574336	0.591721
88.5	0.583154	0.574464	0.591844
88.4	0.583062	0.574374	0.59175
88.3	0.583399	0.574715	0.592084
88.2	0.583076	0.574392	0.591761
88.1	0.583544	0.574865	0.592223
88	0.58357	0.574893	0.592247
87.9	0.58353	0.574853	0.592207
87.8	0.583045	0.574365	0.591724
87.7	0.582773	0.574093	0.591453
87.6	0.582867	0.574189	0.591544
87.5	0.582737	0.57406	0.591414
87.4	0.582642	0.573965	0.591318
87.3	0.582305	0.573627	0.590984
87.2	0.582291	0.573616	0.590966
87.1	0.582511	0.57384	0.591181
87	0.582378	0.573708	0.591048
86.9	0.582134	0.573463	0.590804
86.8	0.582035	0.573366	0.590705
86.7	0.58218	0.573513	0.590847
86.6	0.581815	0.573147	0.590483
86.5	0.581531	0.572862	0.590201
86.4	0.581637	0.57297	0.590305
86.3	0.581906	0.573245	0.590568
86.2	0.581765	0.573103	0.590426
86.1	0.581178	0.572514	0.589842
86	0.581826	0.57317	0.590482
85.9	0.581983	0.57333	0.590636
85.8	0.581482	0.572827	0.590136
85.7	0.58132	0.572665	0.589975
85.6	0.581211	0.572556	0.589867
85.5	0.58079	0.572134	0.589447
85.4	0.580827	0.572173	0.58948
85.3	0.580927	0.572276	0.589577
85.2	0.580837	0.572187	0.589487
85.1	0.580822	0.572172	0.589472
85	0.580543	0.571892	0.589193
84.9	0.580361	0.57171	0.589012
84.8	0.579807	0.571154	0.58846
84.7	0.579394	0.570738	0.588049
84.6	0.579166	0.570511	0.58782
84.5	0.579181	0.570529	0.587834
84.4	0.57931	0.570662	0.587958
84.3	0.57931	0.570663	0.587957
84.2	0.579045	0.570398	0.587692
84.1	0.57869	0.570042	0.587338
84	0.579117	0.570477	0.587758
83.9	0.57927	0.570633	0.587907
83.8	0.579124	0.570488	0.587761
83.7	0.57945	0.570818	0.588082
83.6	0.578768	0.570136	0.5874
83.5	0.579149	0.570522	0.587776
83.4	0.57891	0.570282	0.587537
83.3	0.579348	0.570728	0.587969
83.2	0.578857	0.570236	0.587477
83.1	0.57905	0.570434	0.587667
83	0.578562	0.569948	0.587177
82.9	0.578529	0.569917	0.587141
82.8	0.57863	0.570024	0.587237
82.7	0.578361	0.569757	0.586966
82.6	0.578273	0.569669	0.586876
82.5	0.577669	0.569065	0.586274
82.4	0.577816	0.569215	0.586416
82.3	0.577982	0.569386	0.586579
82.1	0.577617	0.569021	0.586214
82	0.577492	0.568896	0.586087
81.9	0.577238	0.568643	0.585833
81.8	0.577062	0.568469	0.585654
81.7	0.576757	0.568168	0.585347
81.6	0.576387	0.567799	0.584974
81.5	0.575816	0.567228	0.584405
81.4	0.575349	0.56676	0.583938
81.3	0.574989	0.5664	0.583578
81.2	0.575004	0.566418	0.583591
81.1	0.574336	0.565749	0.582923
81	0.574703	0.566123	0.583284
80.9	0.574284	0.565705	0.582863
80.8	0.57433	0.565758	0.582903
80.7	0.57415	0.56558	0.582719
80.6	0.573946	0.565378	0.582515
80.5	0.573502	0.564934	0.58207
80.4	0.573498	0.564933	0.582063
80.3	0.573032	0.564466	0.581597
80.2	0.572857	0.564295	0.581419
80.1	0.573131	0.564575	0.581687
80	0.57258	0.564024	0.581136
79.9	0.572758	0.564211	0.581305
79.8	0.573451	0.564915	0.581987
79.7	0.573295	0.564763	0.581827
79.6	0.573112	0.564581	0.581643
79.5	0.572948	0.564418	0.581477
79.4	0.572712	0.564185	0.581238
79.3	0.572813	0.564291	0.581335
79.2	0.572431	0.56391	0.580952
79.1	0.572598	0.564083	0.581113
79	0.57221	0.563695	0.580724
78.9	0.571905	0.563391	0.580418
78.8	0.571785	0.563273	0.580296
78.7	0.571012	0.562502	0.579522
78.6	0.570588	0.56208	0.579095
78.5	0.570474	0.561969	0.578979
78.4	0.56988	0.561376	0.578385
78.3	0.569813	0.561312	0.578315
78.2	0.570164	0.561674	0.578654
78.1	0.570333	0.56185	0.578816
78	0.570149	0.561671	0.578628
77.9	0.569533	0.561054	0.578011
77.8	0.56906	0.560583	0.577538
77.7	0.56876	0.560286	0.577234
77.6	0.568796	0.560324	0.577268
77.5	0.568643	0.560176	0.57711
77.4	0.568361	0.559897	0.576825
77.3	0.568166	0.559707	0.576625
77.2	0.568456	0.560009	0.576903
77.1	0.568548	0.560104	0.576992
77	0.5685	0.560058	0.576941
76.9	0.568588	0.56015	0.577026
76.8	0.567965	0.559529	0.5764
76.7	0.567456	0.55902	0.575892
76.6	0.567325	0.558892	0.575758
76.5	0.567517	0.55909	0.575944
76.4	0.567675	0.559253	0.576096
76.3	0.567464	0.559045	0.575882
76.2	0.567444	0.559028	0.575859
76.1	0.56734	0.558926	0.575754
76	0.567267	0.558857	0.575677
75.9	0.567274	0.558867	0.575682
75.8	0.567564	0.559168	0.57596
75.7	0.567202	0.558809	0.575595
75.6	0.566809	0.558417	0.575201
75.5	0.566772	0.558388	0.575156
75.4	0.567131	0.558756	0.575506
75.3	0.567231	0.558862	0.575599
75.2	0.566999	0.558637	0.575362
75.1	0.567151	0.558798	0.575504
75	0.566706	0.558355	0.575057
74.9	0.566512	0.558164	0.574859
74.8	0.565626	0.55728	0.573971
74.7	0.565974	0.55764	0.574308
74.6	0.565474	0.557142	0.573806
74.5	0.56546	0.557137	0.573782
74.4	0.565211	0.556897	0.573525
74.3	0.564927	0.556615	0.573238
74.2	0.565144	0.55684	0.573449
74.1	0.564797	0.556495	0.573098
74	0.564732	0.556435	0.573029
73.9	0.564721	0.556426	0.573016
73.8	0.564475	0.556187	0.572764
73.7	0.564146	0.555865	0.572428
73.6	0.564288	0.556016	0.572561
73.5	0.564023	0.555755	0.572291
73.4	0.563446	0.55518	0.571713
73.3	0.563393	0.555137	0.57165
73.2	0.563007	0.554756	0.571258
73.1	0.562704	0.554454	0.570955
73	0.56258	0.554339	0.570821
72.9	0.562427	0.554197	0.570658
72.8	0.562354	0.554135	0.570572
72.7	0.562061	0.553848	0.570275
72.6	0.561927	0.553718	0.570136
72.5	0.561574	0.553371	0.569777
72.4	0.561449	0.553257	0.569641
72.3	0.561281	0.553091	0.569472
72.2	0.560985	0.552798	0.569172
72.1	0.561144	0.552961	0.569327
72	0.560644	0.552464	0.568824
71.9	0.56067	0.552501	0.568838
71.8	0.56042	0.552256	0.568583
71.7	0.560434	0.552274	0.568593
71.6	0.560135	0.551978	0.568291
71.5	0.560428	0.552277	0.568579
71.4	0.560774	0.55263	0.568918
71.3	0.56087	0.552735	0.569004
71.2	0.560914	0.552787	0.569041
71.1	0.561004	0.552878	0.56913
71	0.561127	0.553012	0.569241
70.9	0.56116	0.553053	0.569266
70.8	0.560615	0.552511	0.568719
70.7	0.561005	0.552919	0.569091
70.6	0.560539	0.552459	0.568619
70.5	0.560413	0.552335	0.56849
70.4	0.560159	0.552084	0.568234
70.3	0.559916	0.551846	0.567985
70.2	0.559739	0.551681	0.567798
70.1	0.559172	0.551115	0.567228
70	0.558868	0.550819	0.566917
69.9	0.558498	0.550454	0.566542
69.8	0.558969	0.550935	0.567003
69.7	0.559678	0.551667	0.56769
69.6	0.559453	0.551449	0.567457
69.5	0.559185	0.551199	0.567172
69.4	0.559057	0.55108	0.567033
69.3	0.5587	0.550728	0.566672
69.2	0.558609	0.55065	0.566568
69.1	0.558215	0.550259	0.566172
69	0.557662	0.549712	0.565611
68.9	0.558255	0.550331	0.566179
68.8	0.558091	0.550171	0.566011
68.7	0.557852	0.549935	0.56577
68.6	0.557146	0.549231	0.565061
68.5	0.556895	0.548986	0.564804
68.4	0.556353	0.54845	0.564256
68.3	0.556073	0.548173	0.563974
68.2	0.555892	0.547999	0.563785
68.1	0.555983	0.548102	0.563864
68	0.555593	0.547715	0.563471
67.9	0.555287	0.547415	0.563158
67.8	0.554784	0.546921	0.562646
67.7	0.554385	0.546538	0.562233
67.6	0.554305	0.546463	0.562147
67.5	0.554543	0.546716	0.56237
67.4	0.554076	0.546258	0.561895
67.3	0.553973	0.546167	0.561779
67.2	0.553292	0.54549	0.561093
67.1	0.553221	0.545424	0.561019
67	0.553412	0.54563	0.561194
66.9	0.552965	0.545188	0.560741
66.8	0.55299	0.545221	0.560759
66.7	0.552559	0.544799	0.560319
66.6	0.552758	0.545012	0.560503
66.5	0.552916	0.545185	0.560646
66.4	0.552719	0.544992	0.560445
66.3	0.552229	0.544507	0.559951
66.2	0.552195	0.544482	0.559909
66.1	0.552545	0.544846	0.560245
66	0.552605	0.544911	0.560298
65.9	0.552405	0.544717	0.560092
65.8	0.552432	0.544748	0.560115
65.7	0.551881	0.544202	0.559559
65.6	0.551536	0.54386	0.559212
65.5	0.551066	0.543396	0.558736
65.4	0.55065	0.542989	0.55831
65.3	0.550155	0.542504	0.557806
65.2	0.549744	0.542101	0.557386
65.1	0.54995	0.542326	0.557574
65	0.549815	0.542197	0.557433
64.9	0.549554	0.541938	0.557169
64.8	0.549245	0.541641	0.55685
64.7	0.548895	0.541296	0.556493
64.6	0.548232	0.540648	0.555816
64.5	0.547947	0.540371	0.555523
64.4	0.547388	0.539826	0.55495
64.3	0.546788	0.539244	0.554331
64.2	0.546679	0.539142	0.554216
64.1	0.546734	0.539211	0.554257
64	0.546918	0.53942	0.554417
63.9	0.54623	0.538743	0.553716
63.8	0.546079	0.538602	0.553555
63.7	0.545647	0.538177	0.553118
63.6	0.545989	0.538532	0.553445
63.5	0.546241	0.538795	0.553686
63.4	0.545878	0.53845	0.553306
63.3	0.545765	0.538344	0.553186
63.2	0.545729	0.538312	0.553146
63.1	0.545466	0.538067	0.552866
63	0.545211	0.537818	0.552604
62.9	0.54472	0.537331	0.552108
62.8	0.544679	0.537295	0.552062
62.7	0.544273	0.536901	0.551646
62.6	0.544003	0.536636	0.551369
62.5	0.543893	0.536532	0.551254
62.4	0.54369	0.536343	0.551038
62.3	0.544012	0.536673	0.551351
62.2	0.543961	0.536634	0.551288
62.1	0.543764	0.536443	0.551085
62	0.543587	0.536268	0.550906
61.9	0.542785	0.535479	0.550092
61.8	0.542839	0.53555	0.550128
61.7	0.542359	0.535076	0.549643
61.6	0.54219	0.534922	0.549458
61.5	0.542033	0.534779	0.549287
61.4	0.541948	0.534698	0.549198
61.3	0.541654	0.534417	0.548892
61.2	0.541121	0.533895	0.548347
61.1	0.540515	0.533299	0.547731
61	0.540524	0.533324	0.547724
60.9	0.539957	0.532768	0.547146
60.8	0.540008	0.532846	0.547169
60.7	0.539681	0.532537	0.546825
60.6	0.539585	0.532456	0.546714
60.5	0.539665	0.532546	0.546784
60.4	0.539579	0.532491	0.546668
60.3	0.539397	0.532315	0.546479
60.2	0.539182	0.532115	0.546249
60.1	0.538826	0.531763	0.545889
60	0.53862	0.531577	0.545662
59.9	0.538731	0.531699	0.545763
59.8	0.538821	0.531804	0.545839
59.7	0.537956	0.530954	0.544957
59.6	0.537899	0.530914	0.544883
59.5	0.537568	0.530594	0.544542
59.4	0.537667	0.530709	0.544626
59.3	0.537692	0.530743	0.54464
59.2	0.537381	0.530439	0.544322
59.1	0.537476	0.530544	0.544407
59	0.537154	0.530227	0.544082
58.9	0.536735	0.529819	0.54365
58.8	0.536279	0.52937	0.543187
58.7	0.535796	0.528898	0.542695
58.6	0.53557	0.528676	0.542464
58.5	0.535538	0.52865	0.542426
58.4	0.535757	0.528882	0.542633
58.3	0.535361	0.528496	0.542227
58.2	0.535158	0.52831	0.542005
58.1	0.535113	0.528281	0.541945
58	0.534965	0.528143	0.541787
57.9	0.534666	0.527848	0.541484
57.8	0.534056	0.527246	0.540865
57.7	0.533885	0.52708	0.54069
57.6	0.533717	0.526928	0.540505
57.5	0.533141	0.526381	0.539901
57.4	0.533073	0.526333	0.539814
57.3	0.532818	0.526082	0.539553
57.2	0.532659	0.525937	0.53938
57.1	0.532465	0.525751	0.539179
57	0.531928	0.525226	0.538629
56.9	0.531508	0.524813	0.538203
56.8	0.531108	0.52443	0.537786
56.7	0.530511	0.523849	0.537173
56.6	0.530105	0.523456	0.536754
56.5	0.529823	0.52319	0.536457
56.4	0.529987	0.523368	0.536607
56.3	0.530118	0.523517	0.536718
56.2	0.529866	0.523271	0.536461
56.1	0.530144	0.523573	0.536714
56	0.530527	0.52398	0.537075
55.9	0.530105	0.523574	0.536635
55.8	0.530108	0.523582	0.536634
55.7	0.530256	0.523743	0.536769
55.6	0.530215	0.523713	0.536717
55.5	0.529906	0.523414	0.536399
55.4	0.529486	0.523009	0.535963
55.3	0.529322	0.522859	0.535784
55.2	0.529583	0.523141	0.536024
55.1	0.529498	0.523059	0.535937
55	0.529381	0.522958	0.535803
54.9	0.529157	0.522757	0.535556
54.8	0.529195	0.522807	0.535584
54.7	0.528787	0.522415	0.53516
54.6	0.52894	0.522591	0.53529
54.5	0.528683	0.522353	0.535012
54.4	0.52855	0.522231	0.534869
54.3	0.528515	0.522209	0.534821
54.2	0.528229	0.52194	0.534517
54.1	0.528005	0.521729	0.534282
54	0.527834	0.521565	0.534102
53.9	0.528013	0.521768	0.534258
53.8	0.527936	0.521702	0.53417
53.7	0.527678	0.521462	0.533894
53.6	0.527592	0.521402	0.533783
53.5	0.527175	0.520992	0.533358
53.4	0.526932	0.520753	0.533111
53.3	0.526254	0.520093	0.532415
53.2	0.525547	0.519399	0.531695
53.1	0.525197	0.519058	0.531336
53	0.524863	0.518733	0.530994
52.9	0.524446	0.518328	0.530564
52.8	0.52415	0.518052	0.530249
52.7	0.523847	0.517767	0.529926
52.6	0.523841	0.517776	0.529907
52.5	0.523831	0.517784	0.529879
52.4	0.523671	0.517642	0.5297
52.3	0.523567	0.51754	0.529594
52.2	0.523332	0.517322	0.529342
52.1	0.523182	0.517177	0.529187
52	0.522496	0.516505	0.528487
51.9	0.522679	0.516707	0.528652
51.8	0.522752	0.516787	0.528716
51.7	0.522694	0.516746	0.528642
51.6	0.522528	0.51659	0.528466
51.5	0.522001	0.516082	0.52792
51.4	0.522042	0.516135	0.527949
51.3	0.522069	0.516186	0.527951
51.2	0.521694	0.515818	0.527569
51.1	0.521616	0.515753	0.52748
51	0.521306	0.515464	0.527149
50.9	0.521404	0.515581	0.527228
50.8	0.52154	0.515733	0.527347
50.7	0.521352	0.515558	0.527147
50.6	0.521512	0.515725	0.527299
50.5	0.521179	0.515414	0.526945
50.4	0.521012	0.515271	0.526752
50.3	0.520784	0.51507	0.526498
50.2	0.520578	0.514883	0.526273
50.1	0.520371	0.514683	0.526059
50	0.520437	0.514769	0.526105
49.9	0.520616	0.514971	0.526262
49.8	0.520405	0.514764	0.526045
49.7	0.520298	0.51466	0.525936
49.6	0.520203	0.514568	0.525837
49.5	0.519678	0.514075	0.525282
49.4	0.519651	0.514059	0.525242
49.3	0.519066	0.513489	0.524644
49.2	0.518809	0.513237	0.524381
49.1	0.519067	0.513517	0.524617
49	0.518761	0.513231	0.52429
48.9	0.518988	0.513484	0.524493
48.8	0.518904	0.513417	0.524391
48.7	0.519277	0.513823	0.524731
48.6	0.51922	0.513787	0.524654
48.5	0.518829	0.513407	0.524252
48.4	0.518342	0.512935	0.523749
48.3	0.517717	0.51233	0.523105
48.2	0.517598	0.51222	0.522977
48.1	0.517873	0.512505	0.52324
48	0.517666	0.512331	0.523001
47.9	0.517129	0.511809	0.522449
47.8	0.516834	0.511521	0.522146
47.7	0.516727	0.511418	0.522036
47.6	0.516807	0.511535	0.52208
47.5	0.516549	0.511294	0.521805
47.4	0.516158	0.51092	0.521396
47.3	0.516213	0.51099	0.521436
47.2	0.51624	0.511025	0.521455
47.1	0.515873	0.510687	0.521058
47	0.516191	0.511028	0.521353
46.9	0.515856	0.510714	0.520997
46.8	0.515635	0.510512	0.520758
46.7	0.515738	0.510627	0.520849
46.6	0.515815	0.510714	0.520917
46.5	0.515735	0.510654	0.520816
46.4	0.515721	0.510662	0.520779
46.3	0.51572	0.510682	0.520757
46.2	0.515714	0.510685	0.520744
46.1	0.515368	0.510355	0.520382
46	0.515319	0.51031	0.520328
45.9	0.514856	0.50986	0.519852
45.8	0.514994	0.510035	0.519953
45.7	0.514818	0.509907	0.519729
45.6	0.515046	0.510166	0.519926
45.5	0.514987	0.51013	0.519844
45.4	0.514699	0.509852	0.519546
45.3	0.514515	0.509673	0.519357
45.2	0.514047	0.509236	0.518858
45.1	0.513641	0.508843	0.518439
45	0.51398	0.509197	0.518764
44.9	0.513624	0.50886	0.518388
44.8	0.51309	0.508352	0.517829
44.7	0.513118	0.508397	0.517839
44.6	0.512813	0.508102	0.517525
44.5	0.512523	0.507831	0.517215
44.4	0.512778	0.50813	0.517426
44.3	0.512996	0.508371	0.51762
44.2	0.513033	0.508416	0.51765
44.1	0.512863	0.508255	0.517472
44	0.51294	0.508362	0.517518
43.9	0.512683	0.508115	0.517252
43.8	0.512786	0.508238	0.517333
43.7	0.512864	0.508352	0.517376
43.6	0.51273	0.508233	0.517228
43.5	0.512787	0.508312	0.517263
43.4	0.512507	0.508051	0.516963
43.3	0.512108	0.507667	0.516548
43.2	0.51188	0.507456	0.516304
43.1	0.512019	0.507599	0.516438
43	0.51188	0.507472	0.516289
42.9	0.511884	0.507514	0.516255
42.8	0.511695	0.507348	0.516043
42.7	0.511586	0.507265	0.515908
42.6	0.511027	0.50673	0.515324
42.5	0.511088	0.506821	0.515356
42.4	0.510665	0.506414	0.514916
42.3	0.5104	0.50617	0.51463
42.2	0.510201	0.505979	0.514423
42.1	0.510209	0.506005	0.514414
42	0.510064	0.505879	0.514249
41.9	0.510351	0.50618	0.514522
41.8	0.509917	0.505762	0.514071
41.7	0.509773	0.505632	0.513914
41.6	0.509414	0.505299	0.513529
41.5	0.509135	0.505031	0.513238
41.4	0.509475	0.505409	0.513541
41.3	0.509494	0.505453	0.513535
41.2	0.509131	0.505107	0.513155
41.1	0.509026	0.505006	0.513046
41	0.508888	0.50488	0.512897
40.9	0.508852	0.50485	0.512854
40.8	0.508806	0.504811	0.512802
40.7	0.509084	0.505113	0.513055
40.6	0.508772	0.504814	0.512731
40.5	0.50857	0.50462	0.51252
40.4	0.508348	0.504411	0.512285
40.3	0.508196	0.504294	0.512098
40.2	0.508092	0.504195	0.511989
40.1	0.507881	0.503993	0.511768
40	0.507507	0.503633	0.511381
39.9	0.507272	0.503423	0.511121
39.8	0.507288	0.503451	0.511126
39.7	0.50696	0.503148	0.510772
39.6	0.507059	0.503249	0.510869
39.5	0.507263	0.503483	0.511043
39.4	0.507158	0.503381	0.510935
39.3	0.507176	0.503423	0.510928
39.2	0.507111	0.50339	0.510833
39.1	0.507215	0.5035	0.510931
39	0.506816	0.503119	0.510513
38.9	0.507269	0.503628	0.51091
38.8	0.507373	0.503738	0.511009
38.7	0.507577	0.503962	0.511193
38.6	0.507613	0.504007	0.511219
38.5	0.507438	0.503855	0.511021
38.4	0.507379	0.503833	0.510925
38.3	0.507429	0.503909	0.510949
38.2	0.506994	0.503494	0.510493
38.1	0.506747	0.50326	0.510235
38	0.506537	0.50306	0.510013
37.9	0.506178	0.502721	0.509634
37.8	0.506257	0.502818	0.509696
37.7	0.505996	0.502594	0.509397
37.6	0.505925	0.502532	0.509317
37.5	0.505612	0.502236	0.508988
37.4	0.506011	0.502687	0.509335
37.3	0.505756	0.502444	0.509068
37.2	0.505507	0.502207	0.508806
37.1	0.505595	0.502313	0.508878
37	0.505654	0.502423	0.508885
36.9	0.505772	0.502562	0.508982
36.8	0.505517	0.502319	0.508715
36.7	0.505698	0.502524	0.508872
36.6	0.50542	0.502274	0.508566
36.5	0.505324	0.502208	0.508439
36.4	0.505295	0.502189	0.5084
36.3	0.505186	0.502086	0.508285
36.2	0.505084	0.50199	0.508177
36.1	0.505105	0.502036	0.508174
36	0.504551	0.501512	0.507589
35.9	0.504538	0.501532	0.507543
35.8	0.504551	0.501559	0.507544
35.7	0.504604	0.501618	0.50759
35.6	0.504866	0.501942	0.50779
35.5	0.504744	0.501837	0.507652
35.4	0.504991	0.502125	0.507858
35.3	0.504708	0.501859	0.507557
35.2	0.50486	0.502048	0.507673
35.1	0.504959	0.50215	0.507767
35	0.505141	0.502346	0.507937
34.9	0.504889	0.502131	0.507647
34.8	0.504779	0.502028	0.50753
34.7	0.504676	0.501932	0.507421
34.6	0.504369	0.501645	0.507092
34.5	0.504571	0.501876	0.507267
34.4	0.504354	0.501679	0.507029
34.3	0.504343	0.501679	0.507008
34.2	0.504134	0.501482	0.506786
34.1	0.50403	0.501386	0.506675
33.9	0.504068	0.501447	0.506689
33.8	0.504238	0.501628	0.506848
33.7	0.504277	0.501668	0.506886
33.6	0.504236	0.501698	0.506773
33.5	0.504025	0.501504	0.506547
33.4	0.504033	0.50153	0.506536
33.3	0.503641	0.501166	0.506116
33.2	0.50345	0.500993	0.505907
33.1	0.503375	0.500927	0.505822
33	0.503079	0.500653	0.505504
32.9	0.502916	0.500508	0.505323
32.8	0.502826	0.500425	0.505228
32.7	0.502411	0.500042	0.504779
32.6	0.502288	0.499933	0.504643
32.5	0.502281	0.499939	0.504624
32.3	0.502341	0.500037	0.504645
32.2	0.502008	0.499742	0.504274
32.1	0.501917	0.499659	0.504175
32	0.502186	0.499977	0.504396
31.9	0.502246	0.500043	0.50445
31.7	0.502074	0.499883	0.504264
31.6	0.501968	0.499787	0.504149
31.4	0.502027	0.499867	0.504188
31.3	0.501779	0.499639	0.50392
31.2	0.501777	0.499656	0.503898
31.1	0.50173	0.499623	0.503837
31	0.501941	0.499854	0.504028
30.9	0.50184	0.499788	0.503893
30.8	0.50174	0.499697	0.503784
30.7	0.501656	0.499619	0.503693
30.6	0.501548	0.499521	0.503574
30.5	0.5016	0.499603	0.503598
30.1	0.501466	0.499479	0.503452
30	0.501313	0.499338	0.503288
29.8	0.501103	0.499149	0.503056
29.7	0.50149	0.49961	0.503369
29.6	0.50147	0.499603	0.503337
29.5	0.501578	0.499723	0.503433
29.4	0.501472	0.499628	0.503316
29.3	0.501441	0.499598	0.503284
29.2	0.501492	0.499652	0.503333
29.1	0.501441	0.49961	0.503272
29	0.50129	0.499472	0.503108
28.9	0.501178	0.499389	0.502968
28.8	0.501144	0.499356	0.502932
28.7	0.501034	0.499259	0.50281
28.5	0.500917	0.499151	0.502683
28.4	0.500812	0.499057	0.502566
28.2	0.500771	0.499067	0.502475
28	0.500728	0.499082	0.502373
27.9	0.500764	0.499149	0.50238
27.8	0.500707	0.499095	0.502318
27.7	0.500645	0.499038	0.502252
27.6	0.500536	0.498943	0.502129
27.5	0.500613	0.499047	0.502179
27.4	0.500422	0.498878	0.501966
27.3	0.500388	0.498845	0.50193
27.2	0.500279	0.498751	0.501807
27.1	0.500332	0.49884	0.501823
26.8	0.500274	0.498786	0.501762
26.6	0.500352	0.498909	0.501795
26.5	0.500383	0.498941	0.501824
26.4	0.500066	0.498669	0.501463
26.3	0.500193	0.498818	0.501567
26.2	0.500136	0.498766	0.501506
26.1	0.500041	0.498683	0.501399
26	0.500068	0.498727	0.501409
25.6	0.499986	0.498649	0.501323
25.5	0.500003	0.498704	0.501302
25.3	0.500163	0.498883	0.501443
25.1	0.500062	0.498797	0.501327
25	0.50001	0.498769	0.501252
24.7	0.500205	0.499	0.501411
24.4	0.500315	0.499128	0.501501
24.1	0.500421	0.499253	0.501589
24	0.500291	0.499151	0.501431
23.7	0.500087	0.499019	0.501156
23.6	0.500192	0.499144	0.501241
23.5	0.500036	0.499073	0.500999
22.8	0.500125	0.499214	0.501035
22.7	0.499982	0.499097	0.500868
22.6	0.500028	0.499143	0.500914
21.3	0.500184	0.499348	0.501019
21.2	0.500024	0.499249	0.500799
20.3	0.500133	0.499387	0.500878
20.2	0.499983	0.499298	0.500668
18.4	0.50001	0.499326	0.500693
18.2	0.500139	0.49952	0.500757
17.4	0.500198	0.49959	0.500805
16.7	0.50009	0.49952	0.50066
16.6	0.5	0.499459	0.500542
16	0.500116	0.499624	0.500607
15.7	0.50004	0.499571	0.500509
14.9	0.500068	0.499649	0.500487
13.9	0.500177	0.499817	0.500537
13.8	0.500091	0.499773	0.500408
13.2	0.500017	0.499734	0.500299
8.4	0.500093	0.499911	0.500276
2.8	0.5	0.5	0.5
(3) LMR
LMR	c_index	lower	upper
92	0.500093	0.499911	0.500276
[truncated: 139 more rows]

## Sheet: PLR
Supplementary Table 1-2 The C-index of PLR on OS using the Cox regression analysis to determine the optimal cut-off value
PLR	c_index	lower	upper
793.7	0.500095	0.499909	0.50028
638.8	0.500009	0.499734	0.500283
630	0.500183	0.499745	0.500622
596.4	0.500076	0.49959	0.500563
578.6	0.500249	0.499657	0.500841
507.2	0.500411	0.499739	0.501083
493.8	0.500531	0.499819	0.501243
483.1	0.500748	0.49992	0.501576
455.4	0.500923	0.500027	0.50182
452	0.500832	0.499917	0.501746
443.4	0.500725	0.499788	0.501663
435.7	0.500924	0.499909	0.501939
432.9	0.500846	0.49982	0.501872
429.8	0.500975	0.499918	0.502032
417.5	0.501167	0.500046	0.502287
411	0.501345	0.500171	0.502518
404.7	0.501648	0.500391	0.502904
402.2	0.501836	0.500527	0.503145
398.6	0.502054	0.500678	0.503429
397.4	0.50221	0.500801	0.503619
385.8	0.502101	0.500676	0.503526
384.3	0.502299	0.500823	0.503775
381.2	0.50219	0.500699	0.503682
380.1	0.502082	0.500575	0.503588
377.5	0.502026	0.500515	0.503536
377	0.502213	0.50066	0.503767
374.4	0.5026	0.500957	0.504244
372.7	0.502808	0.501116	0.5045
371.1	0.502699	0.500994	0.504405
364.2	0.50288	0.501139	0.50462
364	0.503089	0.501302	0.504877
348.8	0.503247	0.501434	0.50506
348	0.503445	0.501592	0.505298
347.5	0.503561	0.501694	0.505427
346.6	0.503735	0.501838	0.505631
345.9	0.50384	0.501933	0.505747
344	0.504003	0.50207	0.505935
341.1	0.504221	0.502243	0.506199
339	0.504425	0.502408	0.506442
338.8	0.504598	0.502554	0.506642
335.4	0.504712	0.502656	0.506767
334.6	0.504625	0.502563	0.506688
334.4	0.504836	0.502734	0.506939
334.1	0.505056	0.502912	0.507201
333.4	0.505226	0.503057	0.507395
332.2	0.505377	0.503189	0.507566
332	0.505582	0.503359	0.507806
331.4	0.505803	0.503539	0.508067
330.7	0.505946	0.503666	0.508226
329.8	0.50584	0.50355	0.508129
326.7	0.505939	0.503642	0.508236
326.6	0.506155	0.503821	0.50849
324.4	0.506339	0.503978	0.5087
323.1	0.506544	0.504151	0.508937
322.9	0.506642	0.504241	0.509042
322.6	0.506755	0.504345	0.509164
321.7	0.506872	0.504452	0.509292
320.9	0.507091	0.504635	0.509547
320.4	0.507412	0.504914	0.50991
319.7	0.5074	0.504902	0.509898
315.2	0.507376	0.504877	0.509875
314.6	0.50747	0.504965	0.509975
314.3	0.507601	0.505084	0.510118
313.5	0.507816	0.505265	0.510366
311.7	0.507962	0.505396	0.510527
311.6	0.508059	0.505487	0.51063
305	0.508271	0.505668	0.510874
304.1	0.508435	0.505813	0.511057
300.7	0.508621	0.505976	0.511267
300.5	0.508818	0.506146	0.51149
299.6	0.509025	0.506324	0.511725
299.4	0.508918	0.506209	0.511627
297.5	0.508809	0.506091	0.511526
296.6	0.509022	0.506275	0.51177
296.2	0.509222	0.506448	0.511995
295.9	0.509442	0.506638	0.512247
295.8	0.509657	0.506823	0.512492
294.7	0.509833	0.50698	0.512687
294	0.50984	0.506986	0.512693
292.9	0.510025	0.50715	0.5129
292.8	0.510035	0.507144	0.512927
292.7	0.510193	0.507286	0.5131
291.9	0.510398	0.507465	0.51333
291.8	0.510534	0.507591	0.513477
290.6	0.510425	0.507474	0.513376
290.4	0.510631	0.507654	0.513607
290.1	0.510532	0.50755	0.513515
290	0.51065	0.507659	0.51364
289.5	0.51087	0.50785	0.513889
288.4	0.510769	0.507744	0.513795
286.6	0.510972	0.507922	0.514022
286.4	0.511087	0.50803	0.514144
284.6	0.51128	0.508201	0.514359
284.4	0.511173	0.508087	0.514258
283.8	0.511346	0.508243	0.514449
283	0.511513	0.508394	0.514631
282.4	0.511711	0.50857	0.514851
281.1	0.511726	0.508585	0.514866
281	0.511627	0.50848	0.514773
280	0.51173	0.508578	0.514883
279.9	0.511834	0.508676	0.514992
279.6	0.511952	0.508786	0.515117
279	0.512131	0.508948	0.515314
278.9	0.512317	0.509115	0.51552
278.6	0.512508	0.509286	0.51573
278.2	0.512683	0.509444	0.515921
277	0.512745	0.509505	0.515986
276.8	0.512954	0.50969	0.516217
275.2	0.51312	0.509842	0.516399
274.7	0.513336	0.510033	0.516639
274	0.513539	0.510214	0.516864
272.2	0.513431	0.510099	0.516763
271.9	0.513575	0.510232	0.516917
270.6	0.513742	0.510385	0.517098
270.2	0.513858	0.510495	0.517222
268.6	0.513665	0.510291	0.517039
267.9	0.513886	0.510487	0.517285
267.5	0.514083	0.510664	0.517502
267.1	0.514256	0.510822	0.51769
266	0.514461	0.511006	0.517917
265.3	0.514487	0.511018	0.517957
264.1	0.514412	0.510939	0.517884
263.7	0.51458	0.511093	0.518066
263.5	0.51477	0.511266	0.518274
263	0.51496	0.511438	0.518481
262	0.515166	0.511624	0.518709
260.8	0.515354	0.511794	0.518913
259.5	0.515481	0.511914	0.519048
259.3	0.515372	0.511799	0.518946
258.7	0.515491	0.511911	0.519071
258.3	0.515673	0.512078	0.519269
258.2	0.515847	0.512237	0.519457
257.6	0.516026	0.512401	0.519651
257.5	0.51617	0.512536	0.519805
257.4	0.516572	0.5129	0.520244
254.2	0.51652	0.512846	0.520194
254.1	0.516413	0.512733	0.520093
254	0.516626	0.512925	0.520326
253.5	0.516775	0.513065	0.520486
252.8	0.516694	0.51298	0.520408
252.5	0.516651	0.512936	0.520366
250.6	0.516751	0.513032	0.52047
250.4	0.516816	0.513096	0.520537
250.3	0.516726	0.513002	0.520451
250.1	0.517031	0.513282	0.52078
249.6	0.517206	0.513443	0.520969
247.9	0.517354	0.513581	0.521126
247.8	0.517273	0.513498	0.521049
247.7	0.517448	0.513659	0.521237
247.1	0.51762	0.513818	0.521422
246.9	0.517561	0.513757	0.521364
246.8	0.517699	0.513887	0.521511
246.2	0.517988	0.514154	0.521821
246.1	0.51807	0.514234	0.521906
245.7	0.518176	0.514328	0.522023
245.6	0.518333	0.514475	0.52219
245.5	0.518548	0.51467	0.522426
244.9	0.518768	0.514869	0.522666
244.4	0.519031	0.515115	0.522948
243.7	0.519166	0.515242	0.52309
243.5	0.519291	0.51536	0.523221
243.4	0.519248	0.515316	0.523179
242.9	0.519408	0.515466	0.52335
241.8	0.519596	0.515639	0.523553
241.2	0.519487	0.515524	0.523449
239.6	0.519645	0.515672	0.523617
238.9	0.519541	0.515563	0.523519
238.3	0.519729	0.515736	0.523722
237.9	0.519893	0.515889	0.523897
237.8	0.520026	0.516016	0.524037
237.7	0.520247	0.516216	0.524278
237.6	0.520362	0.516326	0.524398
237.5	0.520583	0.516527	0.524639
236.9	0.520783	0.516711	0.524854
236.5	0.520967	0.516881	0.525052
236.4	0.521165	0.517063	0.525266
236	0.521343	0.517229	0.525456
235.9	0.521534	0.517406	0.525662
235.8	0.521656	0.517509	0.525802
235.6	0.521768	0.517617	0.525919
235.5	0.521958	0.517793	0.526123
235.4	0.521986	0.517808	0.526163
235.2	0.522193	0.517999	0.526387
235.1	0.522187	0.517993	0.526381
234.9	0.522337	0.518134	0.52654
234.7	0.522464	0.518256	0.526673
234.5	0.522677	0.518451	0.526904
234.2	0.522837	0.518601	0.527073
233.4	0.52299	0.518745	0.527234
232.4	0.523164	0.518908	0.52742
232.2	0.523073	0.518813	0.527332
232	0.52319	0.518926	0.527455
231.7	0.523404	0.519122	0.527685
231.1	0.523296	0.51901	0.527583
230.8	0.523554	0.519254	0.527853
230.7	0.523571	0.519261	0.527881
230.4	0.52347	0.519155	0.527784
229.1	0.523679	0.519348	0.528009
228.4	0.523849	0.519507	0.52819
228.1	0.52396	0.519614	0.528305
228	0.524074	0.519724	0.528424
227.6	0.524129	0.519778	0.52848
227.5	0.524518	0.52014	0.528897
227.3	0.524663	0.520276	0.529049
226.9	0.524879	0.520476	0.529283
226.8	0.525081	0.520663	0.529499
226.2	0.525234	0.520808	0.52966
226	0.525387	0.520952	0.529821
225.5	0.525535	0.521093	0.529976
225.4	0.525439	0.520993	0.529885
225.3	0.525506	0.521059	0.529953
225.1	0.525584	0.521135	0.530032
225	0.525612	0.521163	0.530061
224.9	0.525505	0.521051	0.529959
224.8	0.5254	0.520942	0.529858
224.6	0.525524	0.521061	0.529987
224.5	0.525916	0.521425	0.530406
224.1	0.526287	0.521772	0.530801
224	0.526181	0.521662	0.530701
222.7	0.526294	0.521753	0.530835
222.6	0.5265	0.521944	0.531056
222.5	0.526452	0.521895	0.531008
222.3	0.526609	0.522044	0.531173
221.4	0.526822	0.522241	0.531402
221.2	0.526996	0.522406	0.531587
221.1	0.527132	0.522535	0.531728
220.8	0.527294	0.522689	0.531899
220.6	0.527454	0.52284	0.532068
220.5	0.527675	0.523045	0.532306
220.4	0.527572	0.522938	0.532207
220.2	0.527516	0.522881	0.532152
219.2	0.527591	0.522954	0.532228
218.9	0.527508	0.522869	0.532148
218.8	0.527617	0.522973	0.532262
218.7	0.527517	0.522869	0.532166
218.6	0.527689	0.523031	0.532347
218.4	0.527775	0.523115	0.532435
218.2	0.527987	0.523312	0.532662
218.1	0.52782	0.523139	0.5325
217.7	0.528027	0.523332	0.532721
217.4	0.528167	0.523443	0.532891
216.6	0.528167	0.523443	0.532891
216.1	0.528563	0.523813	0.533312
215.7	0.528662	0.52391	0.533414
215.6	0.528609	0.523856	0.533362
215.2	0.528602	0.523849	0.533355
214.7	0.52877	0.524008	0.533532
214.3	0.528976	0.5242	0.533751
214.1	0.529121	0.524339	0.533903
213.9	0.529294	0.524503	0.534086
213.7	0.529393	0.524599	0.534187
212.8	0.529288	0.52449	0.534086
212.3	0.529372	0.524572	0.534173
212.2	0.529582	0.524774	0.53439
212.1	0.529722	0.524908	0.534536
212	0.529935	0.525106	0.534763
211.6	0.530111	0.525273	0.534948
210.7	0.530184	0.525345	0.535024
210.5	0.530405	0.525551	0.53526
210.4	0.530545	0.525685	0.535405
210.2	0.530727	0.525857	0.535597
210.1	0.530643	0.52577	0.535515
210	0.53054	0.525663	0.535417
209.9	0.53043	0.525549	0.535312
209.8	0.530881	0.525976	0.535786
209.3	0.531248	0.526322	0.536173
209.2	0.531501	0.526551	0.536451
209.1	0.531637	0.526675	0.5366
208.9	0.531916	0.526939	0.536893
208.6	0.532104	0.527117	0.537092
208.4	0.532465	0.527458	0.537472
208.3	0.532645	0.527629	0.537661
208.2	0.532857	0.527827	0.537886
208.1	0.533002	0.527964	0.538039
208	0.533224	0.528172	0.538276
207.9	0.533424	0.52836	0.538487
207.4	0.533627	0.528544	0.538709
207.3	0.533449	0.52836	0.538537
207.2	0.533671	0.528568	0.538773
207	0.533562	0.528455	0.538669
206.9	0.533762	0.528643	0.53888
206.6	0.533854	0.52872	0.538988
206.3	0.534049	0.528904	0.539194
206.1	0.534219	0.529066	0.539372
205.9	0.534197	0.529039	0.539356
205.7	0.534812	0.529618	0.540007
205.2	0.53495	0.529751	0.540149
204.7	0.535169	0.529956	0.540382
204.5	0.535312	0.530094	0.54053
204.4	0.535136	0.529912	0.540359
204.3	0.535256	0.530018	0.540495
203.9	0.535456	0.530206	0.540705
203.4	0.535635	0.530377	0.540894
202.9	0.535676	0.530418	0.540935
202.6	0.535956	0.530687	0.541225
202.5	0.535854	0.530581	0.541126
202.4	0.536168	0.530881	0.541455
202.2	0.536063	0.530772	0.541354
201.8	0.536305	0.531007	0.541604
201.6	0.536474	0.531169	0.54178
201.5	0.536651	0.531337	0.541965
200.9	0.536578	0.531263	0.541894
200.6	0.536593	0.531278	0.541909
200.5	0.536649	0.531333	0.541965
200.3	0.536681	0.531365	0.541997
199.8	0.536573	0.531253	0.541893
199.1	0.536609	0.531289	0.541929
198.2	0.536747	0.531422	0.542072
197.8	0.536812	0.531487	0.542137
197.7	0.536995	0.531661	0.54233
197.2	0.537199	0.531854	0.542545
197	0.53731	0.53195	0.54267
196.8	0.537334	0.531974	0.542694
196.7	0.537577	0.532209	0.542944
196.1	0.537565	0.532194	0.542936
196	0.537742	0.532362	0.543121
195.8	0.537766	0.532374	0.543157
195.6	0.537967	0.532565	0.543369
195.2	0.537901	0.532498	0.543304
195.1	0.53809	0.532678	0.543503
194.8	0.537877	0.532457	0.543298
194.7	0.538078	0.532647	0.543508
194.5	0.538288	0.532846	0.54373
194.4	0.538478	0.533027	0.543929
194.2	0.538369	0.532914	0.543824
193.9	0.538391	0.532936	0.543846
193.8	0.538289	0.532831	0.543747
193.6	0.538463	0.532997	0.54393
193.3	0.538486	0.533014	0.543959
193.2	0.538611	0.533135	0.544087
193	0.538824	0.533336	0.544311
192.9	0.539195	0.533691	0.544699
192.7	0.539241	0.533737	0.544745
192.5	0.539432	0.533919	0.544945
192.2	0.53948	0.533967	0.544993
192	0.539728	0.534201	0.545255
191.9	0.539897	0.534363	0.545431
191.6	0.5398	0.534262	0.545337
191.5	0.540152	0.534599	0.545704
191.2	0.540324	0.534765	0.545884
191.1	0.540215	0.534652	0.545779
190.6	0.540568	0.534991	0.546144
190.4	0.54046	0.53488	0.546041
190.2	0.540458	0.534878	0.546038
190.1	0.540542	0.534949	0.546134
190	0.54068	0.535083	0.546277
189.9	0.540809	0.535208	0.54641
189.6	0.541024	0.535412	0.546636
189.1	0.541174	0.535557	0.546791
188.9	0.541377	0.53575	0.547004
188.8	0.54127	0.535641	0.546899
188.4	0.541451	0.535814	0.547087
188	0.541614	0.535971	0.547256
187.9	0.54181	0.536158	0.547461
187.8	0.542099	0.536438	0.54776
187.7	0.542387	0.536717	0.548058
187.6	0.54228	0.536605	0.547954
187.4	0.542418	0.53674	0.548097
187.2	0.542574	0.536893	0.548255
187.1	0.542773	0.537083	0.548463
187	0.542947	0.53725	0.548644
186.7	0.543344	0.537629	0.549059
186.5	0.543536	0.537812	0.549259
186.4	0.543604	0.53788	0.549328
186.1	0.543907	0.538172	0.549642
186	0.5439	0.538165	0.549635
185.9	0.543791	0.538052	0.549529
185.7	0.543869	0.538123	0.549614
185.6	0.543997	0.538248	0.549746
185.3	0.544216	0.538456	0.549976
185.2	0.544484	0.538715	0.550254
185.1	0.544528	0.538751	0.550305
185	0.544631	0.538852	0.55041
184.9	0.545016	0.539221	0.550812
184.5	0.545163	0.539363	0.550963
184.4	0.545145	0.539345	0.550945
184	0.545043	0.539233	0.550852
183.9	0.545036	0.539227	0.550846
183.8	0.545448	0.539626	0.55127
183.6	0.545532	0.539709	0.551356
183.4	0.545362	0.539531	0.551193
183.3	0.545574	0.539733	0.551415
183.2	0.545664	0.539822	0.551507
183	0.545562	0.53971	0.551415
182.8	0.545459	0.539604	0.551315
182.7	0.54536	0.539502	0.551219
182.4	0.54546	0.5396	0.551321
182.3	0.545354	0.53949	0.551218
182.2	0.545499	0.539631	0.551367
182	0.54567	0.539795	0.551545
181.8	0.545943	0.54006	0.551826
181.6	0.546141	0.54025	0.552032
181.5	0.546192	0.5403	0.552083
181.4	0.546253	0.540361	0.552144
181.3	0.546439	0.54054	0.552338
180.9	0.546619	0.540713	0.552525
180.7	0.546615	0.540709	0.552521
180.4	0.546813	0.540899	0.552728
180	0.547242	0.541308	0.553176
179.7	0.547132	0.541195	0.55307
179.6	0.547338	0.541391	0.553284
179.5	0.547524	0.54157	0.553478
179.4	0.547325	0.541365	0.553285
179.2	0.547265	0.541304	0.553225
179.1	0.547096	0.54113	0.553061
178.9	0.547684	0.541694	0.553674
178.6	0.547757	0.541766	0.553748
178.5	0.548276	0.542267	0.554286
178.4	0.548486	0.542468	0.554505
178.3	0.548656	0.542632	0.55468
178.2	0.548863	0.54283	0.554896
178.1	0.548768	0.542732	0.554803
177.9	0.548874	0.542829	0.55492
177.7	0.548975	0.542917	0.555033
177.6	0.549031	0.542965	0.555097
177.5	0.549049	0.542983	0.555115
177.3	0.549209	0.543138	0.555279
177.1	0.549403	0.543325	0.555481
176.9	0.549489	0.543402	0.555576
176.7	0.549383	0.543293	0.555474
176.6	0.549646	0.543549	0.555743
176.4	0.54975	0.543641	0.555858
176.3	0.549899	0.543781	0.556016
175.5	0.550004	0.543884	0.556123
175.4	0.549895	0.543771	0.556018
175.2	0.549985	0.543857	0.556112
175.1	0.550244	0.54411	0.556379
175	0.550135	0.543997	0.556273
174.9	0.550198	0.54406	0.556336
174.8	0.550397	0.544252	0.556543
174.4	0.550709	0.544554	0.556864
174.1	0.550785	0.54463	0.556941
174	0.550858	0.544693	0.557023
173.9	0.550918	0.544753	0.557083
173.4	0.551044	0.544876	0.557212
173.3	0.550946	0.544775	0.557117
172.9	0.551121	0.544944	0.557297
172.8	0.55133	0.545145	0.557515
172.6	0.551389	0.545204	0.557574
172.5	0.551571	0.545379	0.557762
172.4	0.552064	0.545847	0.558282
172.3	0.552493	0.546258	0.558728
172.2	0.552714	0.546469	0.558958
172	0.552706	0.546462	0.55895
171.9	0.552791	0.546537	0.559046
171.7	0.553073	0.54681	0.559336
171.5	0.552969	0.546703	0.559235
171.4	0.55286	0.54659	0.559129
171.3	0.552892	0.546623	0.559162
171.2	0.553057	0.546783	0.559331
171.1	0.553264	0.546982	0.559546
171	0.55334	0.547057	0.559623
170.9	0.553508	0.54722	0.559796
170.8	0.553671	0.547378	0.559963
170.6	0.553561	0.547265	0.559857
170.4	0.553531	0.547222	0.559841
170.3	0.553676	0.547363	0.55999
169.8	0.553821	0.547504	0.560138
169.5	0.553874	0.547554	0.560195
169.3	0.554053	0.547727	0.56038
169.1	0.554396	0.54806	0.560733
169	0.554686	0.548338	0.561035
168.9	0.554891	0.54853	0.561251
168.8	0.554978	0.548616	0.56134
168.7	0.554907	0.548544	0.56127
168.6	0.554808	0.548442	0.561174
168.4	0.554768	0.548402	0.561134
168.2	0.55489	0.548522	0.561258
168.1	0.554789	0.548418	0.56116
167.9	0.554576	0.548198	0.560953
167.8	0.554769	0.548385	0.561154
167.7	0.554773	0.548384	0.561162
167.3	0.5547	0.54831	0.561091
167.1	0.554605	0.548212	0.560998
167	0.554553	0.548159	0.560947
166.9	0.554373	0.547974	0.560771
166.8	0.554429	0.548023	0.560835
166.7	0.554541	0.548132	0.560949
166.6	0.554642	0.548225	0.561059
166.5	0.554551	0.548131	0.56097
166.3	0.554242	0.547814	0.56067
166	0.554453	0.548017	0.560889
165.9	0.554593	0.548154	0.561033
165.8	0.554801	0.548354	0.561247
165.7	0.554748	0.548301	0.561195
165.6	0.555079	0.548623	0.561536
165.5	0.555116	0.54866	0.561572
165.3	0.555453	0.548988	0.561917
165.2	0.55554	0.549075	0.562006
165.1	0.555975	0.549489	0.56246
165	0.555992	0.549492	0.562492
164.9	0.556014	0.549508	0.562519
164.8	0.555818	0.549307	0.562329
164.6	0.555995	0.549479	0.562511
164.5	0.55589	0.549371	0.562409
164.4	0.556036	0.549514	0.562558
164.3	0.556107	0.549585	0.56263
164.2	0.556468	0.549935	0.563002
164	0.556364	0.549827	0.562901
163.9	0.556544	0.550002	0.563086
163.7	0.55704	0.550485	0.563595
163.6	0.557342	0.55077	0.563915
163.5	0.557548	0.550969	0.564128
163.3	0.557481	0.550898	0.564063
163.2	0.557776	0.551187	0.564366
163	0.558117	0.551518	0.564715
162.9	0.558297	0.551694	0.564901
162.8	0.558299	0.551684	0.564915
162.7	0.558209	0.551591	0.564826
162.6	0.558363	0.551742	0.564985
162.5	0.558364	0.551743	0.564985
162.3	0.558367	0.551745	0.564989
162.2	0.558567	0.551938	0.565195
162.1	0.558585	0.551957	0.565213
161.9	0.558504	0.551874	0.565134
161.6	0.558638	0.552006	0.56527
161.5	0.558998	0.552359	0.565637
161.3	0.559009	0.55237	0.565647
161.2	0.558787	0.552138	0.565435
161.1	0.558954	0.552301	0.565608
160.9	0.558753	0.552095	0.565411
160.8	0.558675	0.552008	0.565343
160.6	0.558929	0.552256	0.565601
160.4	0.558819	0.552144	0.565495
160.3	0.55877	0.552094	0.565446
160.1	0.558696	0.552019	0.565372
160	0.558754	0.552072	0.565436
159.9	0.558645	0.55196	0.56533
159.8	0.558551	0.551864	0.565238
159.7	0.558265	0.551571	0.564959
159.6	0.558468	0.55177	0.565167
159.5	0.558765	0.552055	0.565476
159.4	0.558857	0.552147	0.565567
159.3	0.558936	0.552226	0.565647
159.2	0.559052	0.55234	0.565764
159.1	0.558737	0.552016	0.565457
159	0.558889	0.552165	0.565613
158.7	0.559213	0.552481	0.565945
158.6	0.559137	0.552403	0.56587
158.5	0.559033	0.552297	0.56577
158.4	0.55923	0.552487	0.565974
158.3	0.55932	0.552576	0.566064
158.2	0.559821	0.553064	0.566578
158.1	0.559734	0.552976	0.566493
158	0.559626	0.552865	0.566388
157.9	0.559963	0.553192	0.566733
157.5	0.560038	0.553267	0.566808
157.4	0.559931	0.553157	0.566704
157.3	0.560513	0.553723	0.567304
157.2	0.560643	0.553851	0.567435
157.1	0.560717	0.553925	0.567509
157	0.56106	0.554259	0.567861
156.9	0.561177	0.554374	0.56798
156.8	0.561121	0.554318	0.567925
156.7	0.561168	0.554358	0.567978
156.5	0.561193	0.554378	0.568008
156.4	0.56137	0.55455	0.568189
156.3	0.561557	0.554732	0.568382
156.2	0.561583	0.554753	0.568413
156.1	0.561974	0.555132	0.568815
156	0.561769	0.554923	0.568616
155.9	0.561831	0.554975	0.568686
155.8	0.562383	0.555513	0.569253
155.5	0.562547	0.555673	0.569421
155.4	0.562644	0.555763	0.569525
155.3	0.562683	0.555797	0.56957
155.1	0.562885	0.555993	0.569777
155	0.562785	0.55589	0.569679
154.9	0.562916	0.556014	0.569818
154.6	0.563019	0.55611	0.569928
154.5	0.563141	0.556223	0.570058
154.3	0.563269	0.556349	0.57019
154.2	0.56316	0.556237	0.570084
154.1	0.563056	0.556126	0.569986
154	0.563016	0.556085	0.569947
153.8	0.563211	0.556275	0.570148
153.7	0.563102	0.556163	0.570042
153.6	0.563403	0.556457	0.570349
153.5	0.563844	0.556893	0.570796
153.4	0.56408	0.557124	0.571037
153.3	0.564295	0.557332	0.571257
153.2	0.564193	0.557228	0.571158
153.1	0.564302	0.557328	0.571276
152.8	0.564345	0.557364	0.571326
152.7	0.564565	0.55758	0.57155
152.6	0.564536	0.557551	0.571522
152.5	0.564744	0.557753	0.571736
152.4	0.564966	0.557968	0.571964
152.3	0.564861	0.55786	0.571862
152.2	0.564977	0.557973	0.571981
152.1	0.56514	0.558133	0.572147
152	0.565348	0.558335	0.572361
151.9	0.565478	0.558464	0.572493
151.7	0.565652	0.558633	0.57267
151.6	0.565431	0.558404	0.572457
151.5	0.56547	0.558444	0.572496
151.4	0.565835	0.5588	0.57287
151.3	0.565811	0.55877	0.572853
151	0.565909	0.558854	0.572963
150.8	0.566122	0.559061	0.573182
150.5	0.56619	0.559123	0.573257
150.4	0.566287	0.559219	0.573354
150.3	0.566358	0.559284	0.573432
150.2	0.566459	0.559385	0.573534
150.1	0.566512	0.559436	0.573587
150	0.566656	0.559578	0.573733
149.8	0.566763	0.559676	0.573849
149.7	0.566883	0.559795	0.57397
149.6	0.566811	0.559722	0.573899
149.5	0.566603	0.559509	0.573697
149.3	0.566708	0.559608	0.573808
149.2	0.566805	0.559704	0.573906
149.1	0.56668	0.559577	0.573783
149	0.566842	0.559738	0.573946
148.9	0.566992	0.559887	0.574096
148.7	0.566801	0.559693	0.57391
148.5	0.566641	0.55953	0.573752
148.4	0.566689	0.559568	0.573809
148.2	0.566729	0.559603	0.573855
148.1	0.566519	0.559388	0.57365
148	0.566643	0.55951	0.573775
147.9	0.566841	0.559702	0.573979
147.8	0.566739	0.559598	0.573879
147.7	0.566938	0.559792	0.574083
147.6	0.566906	0.559758	0.574054
147.5	0.566888	0.55974	0.574036
147.4	0.567052	0.559903	0.574201
147.3	0.566957	0.559806	0.574108
147.2	0.567122	0.559968	0.574276
147.1	0.567012	0.559856	0.574169
147	0.566903	0.559744	0.574063
146.9	0.566809	0.559647	0.573971
146.8	0.566712	0.559544	0.573881
146.7	0.566605	0.559434	0.573776
146.6	0.566562	0.559391	0.573733
146.5	0.566456	0.559282	0.573629
146.4	0.566619	0.559443	0.573796
146.2	0.566667	0.559491	0.573843
146.1	0.566705	0.559525	0.573886
146	0.566598	0.559415	0.573781
145.9	0.566699	0.559515	0.573882
145.6	0.566864	0.559672	0.574056
145.5	0.567076	0.559875	0.574277
145.4	0.567129	0.559928	0.57433
145.3	0.567345	0.560141	0.574548
145.2	0.567659	0.560449	0.574869
145.1	0.567691	0.560477	0.574905
145	0.567476	0.560256	0.574696
144.9	0.56771	0.560484	0.574935
144.8	0.568084	0.560854	0.575314
144.7	0.567793	0.560556	0.575029
144.6	0.567808	0.560568	0.575047
144.5	0.567731	0.56049	0.574971
144.4	0.567816	0.560575	0.575056
144.3	0.567641	0.560397	0.574885
144.2	0.56745	0.560202	0.574698
144.1	0.567829	0.560573	0.575085
144	0.568134	0.560869	0.575399
143.9	0.568212	0.560947	0.575478
143.7	0.568105	0.560837	0.575373
143.6	0.567995	0.560725	0.575266
143.5	0.567945	0.560674	0.575216
143.3	0.568008	0.560726	0.57529
143.2	0.5682	0.560911	0.57549
143.1	0.568089	0.560787	0.575391
143	0.568242	0.560939	0.575544
142.9	0.568378	0.561074	0.575683
142.8	0.568339	0.561028	0.57565
142.6	0.568234	0.56092	0.575548
142.5	0.568409	0.56109	0.575728
142.4	0.5683	0.560978	0.575622
142.3	0.568469	0.561143	0.575796
142.2	0.568436	0.561107	0.575766
142.1	0.568487	0.561156	0.575819
142	0.568814	0.561476	0.576151
141.8	0.569053	0.561714	0.576393
141.7	0.56909	0.561751	0.57643
141.5	0.569031	0.561689	0.576372
141.4	0.569195	0.561851	0.57654
141.3	0.56893	0.561575	0.576284
141.2	0.568851	0.561496	0.576207
141.1	0.569349	0.561985	0.576714
141	0.569678	0.562311	0.577045
140.9	0.569892	0.56252	0.577264
140.8	0.569783	0.562408	0.577158
140.7	0.569896	0.56252	0.577272
140.6	0.569745	0.562366	0.577124
140.5	0.569636	0.562254	0.577018
140.4	0.56966	0.562277	0.577043
140.1	0.569768	0.562384	0.577151
139.9	0.570177	0.562784	0.57757
139.8	0.570508	0.563104	0.577912
139.7	0.570419	0.563014	0.577825
139.6	0.570375	0.562961	0.577788
139.5	0.570447	0.563029	0.577865
139.4	0.570632	0.563209	0.578055
139.3	0.570652	0.563222	0.578082
139.2	0.570543	0.56311	0.577975
139.1	0.570595	0.563158	0.578032
139	0.570621	0.563184	0.578058
138.9	0.570548	0.563107	0.577989
138.8	0.570752	0.563307	0.578198
138.7	0.57089	0.563434	0.578346
138.6	0.571127	0.563663	0.57859
138.5	0.571032	0.563566	0.578497
138.4	0.571312	0.56384	0.578784
138.3	0.571243	0.56377	0.578716
138.2	0.570942	0.563463	0.578422
138	0.570909	0.56343	0.578388
137.8	0.571035	0.56355	0.578521
137.7	0.571303	0.563808	0.578797
137.6	0.571298	0.563802	0.578793
137.5	0.571326	0.563823	0.578829
137.4	0.571635	0.564119	0.579151
137.3	0.571825	0.564306	0.579345
137.1	0.57175	0.56422	0.57928
137	0.571753	0.564213	0.579294
136.9	0.572118	0.564571	0.579666
136.8	0.572389	0.564838	0.579941
136.7	0.57238	0.564826	0.579934
136.6	0.572317	0.564762	0.579872
136.5	0.572472	0.564915	0.580029
136.4	0.572576	0.565013	0.58014
136.3	0.572933	0.565363	0.580502
136.2	0.572836	0.565265	0.580407
136.1	0.572895	0.565319	0.580471
136	0.572572	0.564988	0.580155
135.9	0.572491	0.564902	0.58008
135.7	0.572373	0.564775	0.57997
135.6	0.572442	0.564845	0.580039
135.5	0.572625	0.565025	0.580225
135.4	0.572829	0.565228	0.580429
135.3	0.57272	0.565117	0.580322
135.2	0.573078	0.565464	0.580691
135.1	0.572971	0.565355	0.580587
135	0.572877	0.565259	0.580494
134.9	0.572947	0.565325	0.580569
134.8	0.573119	0.565494	0.580743
134.6	0.57302	0.565394	0.580646
134.5	0.572815	0.565185	0.580446
134.4	0.573072	0.565439	0.580706
134.3	0.573058	0.56542	0.580696
134.1	0.573066	0.565423	0.580709
134	0.572961	0.565316	0.580606
133.9	0.573088	0.565442	0.580734
133.8	0.573244	0.565596	0.580892
133.7	0.573353	0.565699	0.581008
133.5	0.57343	0.565765	0.581096
133.4	0.573461	0.565796	0.581126
133.3	0.573376	0.565706	0.581047
133.2	0.57363	0.565954	0.581307
133.1	0.573795	0.566116	0.581473
133	0.573801	0.566123	0.581479
132.9	0.573732	0.566049	0.581416
132.8	0.573632	0.565946	0.581317
132.7	0.57363	0.565936	0.581325
132.6	0.573812	0.566115	0.581509
132.5	0.574072	0.566372	0.581773
132.4	0.573965	0.566262	0.581668
132.3	0.574243	0.566535	0.581952
132.2	0.574418	0.566697	0.582139
132.1	0.574668	0.566936	0.582401
132	0.574503	0.566767	0.582239
131.9	0.574403	0.566665	0.58214
131.8	0.574201	0.566459	0.581943
131.7	0.573892	0.566144	0.58164
131.6	0.573684	0.565932	0.581437
131.5	0.573533	0.565778	0.581289
131.4	0.573343	0.565586	0.5811
131.3	0.573427	0.565668	0.581186
131.2	0.573573	0.565813	0.581334
131.1	0.573596	0.56583	0.581361
131	0.573649	0.565879	0.581419
130.9	0.573608	0.565837	0.58138
130.8	0.573854	0.56608	0.581629
130.7	0.574131	0.566352	0.58191
130.5	0.574289	0.566508	0.58207
130.4	0.574406	0.566625	0.582188
130.3	0.574333	0.566547	0.582119
130.2	0.574415	0.566622	0.582208
130.1	0.574168	0.566372	0.581965
130	0.573969	0.566168	0.581769
129.9	0.574604	0.566792	0.582416
129.8	0.574429	0.566614	0.582243
129.7	0.574616	0.566793	0.582438
129.6	0.574817	0.566991	0.582644
129.5	0.57471	0.566881	0.582538
129.4	0.574631	0.566796	0.582466
129.2	0.574525	0.566688	0.582362
129.1	0.574316	0.566475	0.582158
129	0.57395	0.566101	0.581799
128.9	0.573832	0.56598	0.581683
128.8	0.574031	0.566177	0.581886
128.7	0.574454	0.566595	0.582313
128.6	0.574347	0.56648	0.582215
128.5	0.574423	0.566556	0.58229
128.4	0.57449	0.566619	0.582362
128.3	0.574573	0.566701	0.582445
128.2	0.574543	0.566671	0.582416
128.1	0.574335	0.566459	0.582211
127.9	0.574714	0.566832	0.582596
127.8	0.575098	0.567211	0.582986
127.7	0.575819	0.567926	0.583713
127.6	0.575728	0.567831	0.583625
127.5	0.575918	0.568021	0.583815
127.3	0.575867	0.567966	0.583768
127.2	0.576044	0.568134	0.583955
127.1	0.576353	0.56844	0.584266
127	0.576256	0.568342	0.584171
126.9	0.576516	0.568596	0.584436
126.8	0.576756	0.568831	0.584682
126.7	0.576869	0.568939	0.584799
126.6	0.577067	0.569135	0.585
126.5	0.577134	0.5692	0.585068
126.4	0.577506	0.569569	0.585443
126.2	0.577397	0.569458	0.585336
126.1	0.577198	0.569255	0.585141
126	0.577009	0.569063	0.584955
125.9	0.577078	0.569132	0.585023
125.8	0.576971	0.569024	0.584919
125.7	0.57685	0.568894	0.584806
125.6	0.577088	0.569128	0.585048
125.5	0.57703	0.569064	0.584996
125.4	0.577176	0.56921	0.585143
125.3	0.57743	0.569456	0.585404
125.2	0.57806	0.570077	0.586042
125.1	0.57806	0.570075	0.586046
125	0.578407	0.570413	0.5864
124.9	0.578419	0.570417	0.586421
124.8	0.578362	0.570356	0.586368
124.6	0.578087	0.570077	0.586097
124.5	0.578261	0.570249	0.586273
124.4	0.578265	0.570252	0.586278
124.3	0.578323	0.570308	0.586338
124.2	0.578365	0.570347	0.586382
124.1	0.578758	0.570737	0.58678
124	0.578543	0.570517	0.586569
123.9	0.578493	0.570462	0.586524
123.8	0.578355	0.570322	0.586389
123.7	0.578271	0.570233	0.586309
123.6	0.578369	0.570327	0.58641
123.5	0.57823	0.570184	0.586276
123.4	0.578038	0.569987	0.586088
123.3	0.578108	0.570055	0.586161
123.2	0.578148	0.570093	0.586203
123.1	0.578211	0.570156	0.586266
123	0.578792	0.57073	0.586853
122.9	0.578538	0.57047	0.586605
122.8	0.578376	0.570303	0.58645
122.7	0.578654	0.570581	0.586727
122.6	0.578263	0.570183	0.586342
122.5	0.578532	0.570448	0.586617
122.4	0.579129	0.571038	0.58722
122.3	0.579096	0.571005	0.587186
122.2	0.579314	0.57122	0.587407
122.1	0.579298	0.571201	0.587394
122	0.579188	0.57109	0.587287
121.9	0.579402	0.571303	0.5875
121.8	0.579366	0.571262	0.58747
121.7	0.579606	0.5715	0.587712
121.6	0.579521	0.571407	0.587635
121.5	0.579846	0.57173	0.587963
121.4	0.579862	0.571738	0.587986
121.3	0.579772	0.571647	0.587897
121.2	0.579914	0.571781	0.588047
121.1	0.579918	0.571779	0.588057
121	0.579417	0.571269	0.587564
120.9	0.579475	0.571327	0.587622
120.8	0.579378	0.571229	0.587527
120.7	0.579397	0.571245	0.587548
120.6	0.579313	0.571157	0.587469
120.5	0.579365	0.571207	0.587523
120.4	0.579608	0.571447	0.587769
120.3	0.579295	0.571128	0.587461
120.2	0.57957	0.5714	0.58774
120.1	0.579657	0.571482	0.587832
120	0.579573	0.571397	0.587748
119.9	0.579999	0.57182	0.588177
119.8	0.579886	0.571703	0.588069
119.7	0.580073	0.571889	0.588258
119.6	0.57986	0.571671	0.588048
119.5	0.580047	0.571851	0.588242
119.4	0.579888	0.571685	0.588091
119.3	0.580034	0.571831	0.588236
119.2	0.579644	0.571435	0.587852
119.1	0.579429	0.571215	0.587644
119	0.57923	0.571013	0.587448
118.9	0.579563	0.571344	0.587783
118.8	0.580067	0.571842	0.588291
118.7	0.579918	0.571691	0.588145
118.6	0.580039	0.571808	0.588269
118.5	0.580336	0.572104	0.588568
118.4	0.580576	0.57234	0.588813
118.3	0.580804	0.572564	0.589044
118.2	0.580699	0.572457	0.588941
118.1	0.580611	0.572367	0.588855
118	0.580489	0.572243	0.588735
117.9	0.581066	0.572817	0.589314
117.8	0.581162	0.572912	0.589412
117.7	0.581133	0.57288	0.589387
117.6	0.581449	0.573195	0.589704
117.5	0.581399	0.573143	0.589655
117.4	0.581484	0.573224	0.589743
117.3	0.581374	0.573113	0.589636
117.2	0.581427	0.573161	0.589694
117.1	0.581501	0.573232	0.58977
117	0.581291	0.573017	0.589565
116.9	0.581399	0.573119	0.58968
116.8	0.581451	0.573171	0.589731
116.7	0.581401	0.573117	0.589685
116.6	0.581868	0.573578	0.590157
116.5	0.582046	0.573756	0.590336
116.4	0.582259	0.573966	0.590552
116.3	0.582383	0.574087	0.590679
116.2	0.582361	0.574059	0.590663
116.1	0.582051	0.573743	0.590359
116	0.581632	0.573317	0.589948
115.9	0.581667	0.57335	0.589984
115.8	0.5816	0.573282	0.589918
115.7	0.581559	0.57324	0.589878
115.6	0.581762	0.573443	0.590081
115.5	0.581656	0.573335	0.589976
115.4	0.58159	0.573265	0.589915
115.3	0.581427	0.573097	0.589757
115.2	0.581327	0.572995	0.589659
115.1	0.581647	0.573313	0.589981
115	0.582118	0.573779	0.590457
114.9	0.582281	0.57394	0.590623
114.8	0.582615	0.574271	0.59096
114.7	0.583179	0.574831	0.591526
114.6	0.582913	0.574555	0.591271
114.5	0.583096	0.574737	0.591455
114.4	0.583442	0.575079	0.591804
114.3	0.583041	0.574672	0.591409
114.2	0.583302	0.574932	0.591672
114.1	0.583155	0.574782	0.591528
114	0.583782	0.575405	0.59216
113.9	0.583666	0.575287	0.592046
113.8	0.583683	0.5753	0.592067
113.7	0.583913	0.575526	0.592299
113.6	0.583714	0.575325	0.592103
113.4	0.583605	0.575214	0.591996
113.3	0.583669	0.575279	0.59206
113.2	0.583631	0.575237	0.592025
113.1	0.583337	0.574939	0.591735
112.9	0.583509	0.57511	0.591909
112.8	0.583846	0.575444	0.592248
112.7	0.584046	0.575637	0.592454
112.6	0.583997	0.575584	0.59241
112.5	0.584218	0.575802	0.592633
112.4	0.583755	0.575332	0.592177
112.3	0.583646	0.575221	0.59207
112.2	0.583537	0.57511	0.591963
112.1	0.583352	0.57492	0.591785
112	0.583491	0.575058	0.591925
111.9	0.583463	0.575028	0.591897
111.8	0.583532	0.575093	0.591972
111.7	0.583557	0.575115	0.592
111.6	0.583053	0.574603	0.591502
111.5	0.582953	0.574502	0.591404
111.4	0.583279	0.574827	0.591731
111.3	0.583553	0.575099	0.592007
111.2	0.583266	0.574806	0.591726
111.1	0.583104	0.574639	0.591569
111	0.583004	0.574538	0.59147
110.8	0.582755	0.574284	0.591226
110.7	0.58285	0.57438	0.591321
110.6	0.582638	0.574165	0.591111
110.5	0.582603	0.574126	0.59108
110.4	0.58279	0.574312	0.591269
110.3	0.582805	0.574326	0.591285
110.2	0.583202	0.574721	0.591683
110.1	0.583406	0.574925	0.591888
110	0.58324	0.574754	0.591725
109.9	0.583387	0.574901	0.591872
109.8	0.583245	0.574756	0.591735
109.7	0.583389	0.5749	0.591879
109.6	0.583275	0.574781	0.591769
109.5	0.583835	0.575336	0.592334
109.4	0.584037	0.575534	0.592539
109.3	0.58416	0.575657	0.592662
109.2	0.584215	0.575711	0.592719
109.1	0.584449	0.575942	0.592955
109	0.58438	0.575871	0.59289
108.9	0.584255	0.575739	0.592771
108.8	0.584403	0.575887	0.592918
108.7	0.585011	0.576496	0.593527
108.6	0.584997	0.576478	0.593516
108.5	0.585345	0.576827	0.593863
108.4	0.585133	0.57661	0.593655
108.3	0.585252	0.576731	0.593774
108.2	0.584882	0.576355	0.593408
108.1	0.584867	0.576341	0.593394
108	0.58466	0.57613	0.593189
107.9	0.584627	0.576095	0.593159
107.8	0.584818	0.576285	0.593352
107.7	0.58491	0.576375	0.593444
107.6	0.585116	0.576579	0.593653
107.5	0.585294	0.576753	0.593834
107.4	0.585417	0.576875	0.593958
107.3	0.585811	0.577271	0.594352
107.2	0.585994	0.577453	0.594536
107.1	0.586097	0.577553	0.594641
107	0.586324	0.577779	0.59487
106.9	0.586074	0.577526	0.594622
106.8	0.586658	0.578108	0.595207
106.7	0.586364	0.577811	0.594918
106.6	0.586517	0.577965	0.59507
106.5	0.58602	0.577461	0.594579
106.4	0.586184	0.577625	0.594744
106.3	0.586503	0.577942	0.595064
106.2	0.586204	0.577639	0.594769
106	0.586724	0.57816	0.595288
105.9	0.586776	0.578211	0.595341
105.8	0.586719	0.578148	0.59529
105.7	0.586482	0.577908	0.595057
105.6	0.586403	0.577827	0.59498
105.5	0.586549	0.577972	0.595125
105.4	0.58616	0.577578	0.594741
105.3	0.586071	0.577485	0.594656
105.2	0.586306	0.577721	0.594892
105.1	0.585959	0.577368	0.594551
105	0.585957	0.577365	0.594549
104.9	0.585847	0.577254	0.594441
104.8	0.586148	0.577555	0.594741
104.7	0.586355	0.577762	0.594948
104.6	0.586541	0.577947	0.595135
104.5	0.586259	0.577662	0.594856
104.4	0.585844	0.577242	0.594445
104.3	0.585835	0.577233	0.594437
104.2	0.585916	0.577315	0.594518
104.1	0.585919	0.577316	0.594522
104	0.586427	0.577824	0.59503
103.9	0.586373	0.577765	0.594981
103.7	0.586655	0.578048	0.595262
103.6	0.586691	0.578084	0.595298
103.5	0.586971	0.578366	0.595576
103.4	0.587041	0.578434	0.595648
103.3	0.587203	0.578595	0.595811
103.2	0.587553	0.578944	0.596162
103.1	0.587344	0.57873	0.595958
103	0.587293	0.578678	0.595908
102.9	0.58735	0.578733	0.595968
102.8	0.587598	0.578981	0.596215
102.7	0.587449	0.57883	0.596068
102.6	0.58804	0.579423	0.596657
102.5	0.588045	0.579428	0.596663
102.4	0.58821	0.579592	0.596828
102.3	0.588239	0.579618	0.59686
102.2	0.588478	0.579858	0.597099
102.1	0.588471	0.579849	0.597094
102	0.588387	0.579762	0.597012
101.9	0.588128	0.5795	0.596757
101.8	0.588564	0.579937	0.597191
101.7	0.588787	0.580161	0.597413
101.6	0.588739	0.580113	0.597366
101.5	0.58884	0.580214	0.597466
101.4	0.588851	0.580225	0.597478
101.3	0.588644	0.580015	0.597273
101.2	0.588859	0.580232	0.597487
101.1	0.588842	0.580214	0.59747
101	0.588741	0.580111	0.597371
100.9	0.588675	0.580043	0.597307
100.8	0.588824	0.580192	0.597455
100.7	0.589028	0.580395	0.59766
100.6	0.589126	0.580491	0.597761
100.5	0.588983	0.580346	0.59762
100.4	0.588769	0.580129	0.597409
100.3	0.588739	0.580099	0.597379
100.2	0.588957	0.580317	0.597596
100.1	0.588728	0.580087	0.59737
100	0.588616	0.579973	0.59726
99.9	0.588635	0.579987	0.597282
99.8	0.588518	0.579868	0.597169
99.7	0.588786	0.580136	0.597436
99.6	0.588735	0.580083	0.597386
99.5	0.589086	0.580435	0.597736
99.4	0.589257	0.580607	0.597908
99.3	0.589075	0.580422	0.597729
99.2	0.588892	0.580236	0.597547
99.1	0.588947	0.580293	0.597602
99	0.589048	0.580395	0.597702
98.9	0.588758	0.580101	0.597415
98.8	0.588969	0.580312	0.597626
98.7	0.589139	0.580481	0.597797
98.6	0.58884	0.58018	0.5975
98.5	0.589148	0.580489	0.597807
98.4	0.588953	0.580292	0.597614
98.3	0.588891	0.580229	0.597554
98.2	0.588925	0.580261	0.597589
98.1	0.588658	0.579992	0.597325
98	0.588739	0.580072	0.597406
97.9	0.588797	0.580128	0.597466
97.8	0.588565	0.579893	0.597237
97.7	0.58881	0.58014	0.597481
97.6	0.589199	0.580531	0.597867
97.5	0.589282	0.580613	0.597951
97.4	0.589149	0.58048	0.597818
97.3	0.588805	0.580132	0.597478
97.2	0.588845	0.580172	0.597518
97.1	0.588871	0.580198	0.597545
97	0.588636	0.579962	0.597309
96.9	0.588659	0.579984	0.597334
96.8	0.588169	0.579489	0.596849
96.7	0.587601	0.578917	0.596285
96.6	0.588091	0.57941	0.596772
96.5	0.587831	0.579149	0.596514
96.4	0.587758	0.579075	0.596441
96.3	0.587523	0.578838	0.596208
96.2	0.586886	0.578197	0.595575
96.1	0.586913	0.578222	0.595603
96	0.587088	0.578399	0.595778
95.9	0.587035	0.578344	0.595726
95.8	0.586998	0.578305	0.59569
95.7	0.587021	0.578328	0.595714
95.6	0.587014	0.578321	0.595706
95.5	0.586983	0.57829	0.595675
95.4	0.586814	0.57812	0.595508
95.3	0.586718	0.578023	0.595413
95.2	0.586499	0.577802	0.595196
95.1	0.586281	0.577583	0.59498
95	0.586471	0.577774	0.595168
94.9	0.58618	0.57748	0.594879
94.8	0.586425	0.577727	0.595123
94.7	0.586317	0.577619	0.595016
94.6	0.586569	0.577872	0.595266
94.5	0.586565	0.577868	0.595261
94.4	0.586237	0.577538	0.594937
94.3	0.586148	0.577447	0.594848
94.2	0.586062	0.577361	0.594764
94.1	0.586197	0.577497	0.594897
94	0.586412	0.577713	0.595111
93.9	0.586728	0.578032	0.595423
93.8	0.586867	0.578173	0.595561
93.7	0.58702	0.578327	0.595712
93.6	0.586794	0.578099	0.595489
93.5	0.58661	0.577914	0.595306
93.4	0.586832	0.578137	0.595526
93.3	0.586821	0.578126	0.595515
93.2	0.586141	0.577441	0.594841
93.1	0.586046	0.577346	0.594746
93	0.586266	0.577568	0.594964
92.9	0.585956	0.577255	0.594656
92.8	0.586033	0.577334	0.594732
92.7	0.585749	0.577048	0.59445
92.6	0.585921	0.577222	0.594619
92.5	0.585958	0.57726	0.594656
92.4	0.586256	0.577561	0.594952
92.3	0.586573	0.577879	0.595266
92.2	0.586515	0.577822	0.595208
92.1	0.586082	0.577386	0.594778
92	0.585914	0.577217	0.594612
91.9	0.58569	0.576992	0.594389
91.8	0.585331	0.57663	0.594032
91.7	0.585291	0.57659	0.593992
91.6	0.585122	0.57642	0.593824
91.5	0.58519	0.576489	0.593891
91.4	0.585185	0.576485	0.593886
91.3	0.584816	0.576114	0.593519
91.2	0.585007	0.576307	0.593708
91.1	0.584663	0.57596	0.593365
91	0.58463	0.575928	0.593333
90.9	0.585145	0.576447	0.593842
90.8	0.585092	0.576394	0.593789
90.7	0.584681	0.57598	0.593382
90.6	0.584473	0.575771	0.593175
90.5	0.583779	0.575072	0.592486
90.4	0.583612	0.574904	0.592319
90.3	0.583864	0.57516	0.592569
90.2	0.584088	0.575387	0.59279
90.1	0.583813	0.57511	0.592516
90	0.583914	0.575213	0.592616
89.9	0.5841	0.575402	0.592798
89.8	0.583886	0.575187	0.592584
89.7	0.58367	0.57497	0.592371
89.6	0.584088	0.575392	0.592784
89.5	0.583692	0.574994	0.59239
89.4	0.58352	0.574821	0.592219
89.3	0.583721	0.575024	0.592417
89.2	0.583708	0.575013	0.592403
89.1	0.583794	0.575101	0.592486
89	0.583515	0.574821	0.592209
88.9	0.583392	0.574698	0.592086
88.8	0.583112	0.574418	0.591805
88.7	0.583151	0.574458	0.591843
88.6	0.583029	0.574336	0.591721
88.5	0.583154	0.574464	0.591844
88.4	0.583062	0.574374	0.59175
88.3	0.583399	0.574715	0.592084
88.2	0.583076	0.574392	0.591761
88.1	0.583544	0.574865	0.592223
88	0.58357	0.574893	0.592247
87.9	0.58353	0.574853	0.592207
87.8	0.583045	0.574365	0.591724
87.7	0.582773	0.574093	0.591453
87.6	0.582867	0.574189	0.591544
87.5	0.582737	0.57406	0.591414
87.4	0.582642	0.573965	0.591318
87.3	0.582305	0.573627	0.590984
87.2	0.582291	0.573616	0.590966
87.1	0.582511	0.57384	0.591181
87	0.582378	0.573708	0.591048
86.9	0.582134	0.573463	0.590804
86.8	0.582035	0.573366	0.590705
86.7	0.58218	0.573513	0.590847
86.6	0.581815	0.573147	0.590483
86.5	0.581531	0.572862	0.590201
86.4	0.581637	0.57297	0.590305
86.3	0.581906	0.573245	0.590568
86.2	0.581765	0.573103	0.590426
86.1	0.581178	0.572514	0.589842
86	0.581826	0.57317	0.590482
85.9	0.581983	0.57333	0.590636
85.8	0.581482	0.572827	0.590136
85.7	0.58132	0.572665	0.589975
85.6	0.581211	0.572556	0.589867
85.5	0.58079	0.572134	0.589447
85.4	0.580827	0.572173	0.58948
85.3	0.580927	0.572276	0.589577
85.2	0.580837	0.572187	0.589487
85.1	0.580822	0.572172	0.589472
85	0.580543	0.571892	0.589193
84.9	0.580361	0.57171	0.589012
84.8	0.579807	0.571154	0.58846
84.7	0.579394	0.570738	0.588049
84.6	0.579166	0.570511	0.58782
84.5	0.579181	0.570529	0.587834
84.4	0.57931	0.570662	0.587958
84.3	0.57931	0.570663	0.587957
84.2	0.579045	0.570398	0.587692
84.1	0.57869	0.570042	0.587338
84	0.579117	0.570477	0.587758
83.9	0.57927	0.570633	0.587907
83.8	0.579124	0.570488	0.587761
83.7	0.57945	0.570818	0.588082
83.6	0.578768	0.570136	0.5874
83.5	0.579149	0.570522	0.587776
83.4	0.57891	0.570282	0.587537
83.3	0.579348	0.570728	0.587969
83.2	0.578857	0.570236	0.587477
83.1	0.57905	0.570434	0.587667
83	0.578562	0.569948	0.587177
82.9	0.578529	0.569917	0.587141
82.8	0.57863	0.570024	0.587237
82.7	0.578361	0.569757	0.586966
82.6	0.578273	0.569669	0.586876
82.5	0.577669	0.569065	0.586274
82.4	0.577816	0.569215	0.586416
82.3	0.577982	0.569386	0.586579
82.1	0.577617	0.569021	0.586214
82	0.577492	0.568896	0.586087
81.9	0.577238	0.568643	0.585833
81.8	0.577062	0.568469	0.585654
81.7	0.576757	0.568168	0.585347
81.6	0.576387	0.567799	0.584974
81.5	0.575816	0.567228	0.584405
81.4	0.575349	0.56676	0.583938
81.3	0.574989	0.5664	0.583578
81.2	0.575004	0.566418	0.583591
81.1	0.574336	0.565749	0.582923
81	0.574703	0.566123	0.583284
80.9	0.574284	0.565705	0.582863
80.8	0.57433	0.565758	0.582903
80.7	0.57415	0.56558	0.582719
80.6	0.573946	0.565378	0.582515
80.5	0.573502	0.564934	0.58207
80.4	0.573498	0.564933	0.582063
80.3	0.573032	0.564466	0.581597
80.2	0.572857	0.564295	0.581419
80.1	0.573131	0.564575	0.581687
80	0.57258	0.564024	0.581136
79.9	0.572758	0.564211	0.581305
79.8	0.573451	0.564915	0.581987
79.7	0.573295	0.564763	0.581827
79.6	0.573112	0.564581	0.581643
79.5	0.572948	0.564418	0.581477
79.4	0.572712	0.564185	0.581238
79.3	0.572813	0.564291	0.581335
79.2	0.572431	0.56391	0.580952
79.1	0.572598	0.564083	0.581113
79	0.57221	0.563695	0.580724
78.9	0.571905	0.563391	0.580418
78.8	0.571785	0.563273	0.580296
78.7	0.571012	0.562502	0.579522
78.6	0.570588	0.56208	0.579095
78.5	0.570474	0.561969	0.578979
78.4	0.56988	0.561376	0.578385
78.3	0.569813	0.561312	0.578315
78.2	0.570164	0.561674	0.578654
78.1	0.570333	0.56185	0.578816
78	0.570149	0.561671	0.578628
77.9	0.569533	0.561054	0.578011
77.8	0.56906	0.560583	0.577538
77.7	0.56876	0.560286	0.577234
77.6	0.568796	0.560324	0.577268
77.5	0.568643	0.560176	0.57711
77.4	0.568361	0.559897	0.576825
77.3	0.568166	0.559707	0.576625
77.2	0.568456	0.560009	0.576903
77.1	0.568548	0.560104	0.576992
77	0.5685	0.560058	0.576941
76.9	0.568588	0.56015	0.577026
76.8	0.567965	0.559529	0.5764
76.7	0.567456	0.55902	0.575892
76.6	0.567325	0.558892	0.575758
76.5	0.567517	0.55909	0.575944
76.4	0.567675	0.559253	0.576096
76.3	0.567464	0.559045	0.575882
76.2	0.567444	0.559028	0.575859
76.1	0.56734	0.558926	0.575754
76	0.567267	0.558857	0.575677
75.9	0.567274	0.558867	0.575682
75.8	0.567564	0.559168	0.57596
75.7	0.567202	0.558809	0.575595
75.6	0.566809	0.558417	0.575201
75.5	0.566772	0.558388	0.575156
75.4	0.567131	0.558756	0.575506
75.3	0.567231	0.558862	0.575599
75.2	0.566999	0.558637	0.575362
75.1	0.567151	0.558798	0.575504
75	0.566706	0.558355	0.575057
74.9	0.566512	0.558164	0.574859
74.8	0.565626	0.55728	0.573971
74.7	0.565974	0.55764	0.574308
74.6	0.565474	0.557142	0.573806
74.5	0.56546	0.557137	0.573782
74.4	0.565211	0.556897	0.573525
74.3	0.564927	0.556615	0.573238
74.2	0.565144	0.55684	0.573449
74.1	0.564797	0.556495	0.573098
74	0.564732	0.556435	0.573029
73.9	0.564721	0.556426	0.573016
73.8	0.564475	0.556187	0.572764
73.7	0.564146	0.555865	0.572428
73.6	0.564288	0.556016	0.572561
73.5	0.564023	0.555755	0.572291
73.4	0.563446	0.55518	0.571713
73.3	0.563393	0.555137	0.57165
73.2	0.563007	0.554756	0.571258
73.1	0.562704	0.554454	0.570955
73	0.56258	0.554339	0.570821
72.9	0.562427	0.554197	0.570658
72.8	0.562354	0.554135	0.570572
72.7	0.562061	0.553848	0.570275
72.6	0.561927	0.553718	0.570136
72.5	0.561574	0.553371	0.569777
72.4	0.561449	0.553257	0.569641
72.3	0.561281	0.553091	0.569472
72.2	0.560985	0.552798	0.569172
72.1	0.561144	0.552961	0.569327
72	0.560644	0.552464	0.568824
71.9	0.56067	0.552501	0.568838
71.8	0.56042	0.552256	0.568583
71.7	0.560434	0.552274	0.568593
71.6	0.560135	0.551978	0.568291
71.5	0.560428	0.552277	0.568579
71.4	0.560774	0.55263	0.568918
71.3	0.56087	0.552735	0.569004
71.2	0.560914	0.552787	0.569041
71.1	0.561004	0.552878	0.56913
71	0.561127	0.553012	0.569241
70.9	0.56116	0.553053	0.569266
70.8	0.560615	0.552511	0.568719
70.7	0.561005	0.552919	0.569091
70.6	0.560539	0.552459	0.568619
70.5	0.560413	0.552335	0.56849
70.4	0.560159	0.552084	0.568234
70.3	0.559916	0.551846	0.567985
70.2	0.559739	0.551681	0.567798
70.1	0.559172	0.551115	0.567228
70	0.558868	0.550819	0.566917
69.9	0.558498	0.550454	0.566542
69.8	0.558969	0.550935	0.567003
69.7	0.559678	0.551667	0.56769
69.6	0.559453	0.551449	0.567457
69.5	0.559185	0.551199	0.567172
69.4	0.559057	0.55108	0.567033
69.3	0.5587	0.550728	0.566672
69.2	0.558609	0.55065	0.566568
69.1	0.558215	0.550259	0.566172
69	0.557662	0.549712	0.565611
68.9	0.558255	0.550331	0.566179
68.8	0.558091	0.550171	0.566011
68.7	0.557852	0.549935	0.56577
68.6	0.557146	0.549231	0.565061
68.5	0.556895	0.548986	0.564804
68.4	0.556353	0.54845	0.564256
68.3	0.556073	0.548173	0.563974
68.2	0.555892	0.547999	0.563785
68.1	0.555983	0.548102	0.563864
68	0.555593	0.547715	0.563471
67.9	0.555287	0.547415	0.563158
67.8	0.554784	0.546921	0.562646
67.7	0.554385	0.546538	0.562233
67.6	0.554305	0.546463	0.562147
67.5	0.554543	0.546716	0.56237
67.4	0.554076	0.546258	0.561895
67.3	0.553973	0.546167	0.561779
67.2	0.553292	0.54549	0.561093
67.1	0.553221	0.545424	0.561019
67	0.553412	0.54563	0.561194
66.9	0.552965	0.545188	0.560741
66.8	0.55299	0.545221	0.560759
66.7	0.552559	0.544799	0.560319
66.6	0.552758	0.545012	0.560503
66.5	0.552916	0.545185	0.560646
66.4	0.552719	0.544992	0.560445
66.3	0.552229	0.544507	0.559951
66.2	0.552195	0.544482	0.559909
66.1	0.552545	0.544846	0.560245
66	0.552605	0.544911	0.560298
65.9	0.552405	0.544717	0.560092
65.8	0.552432	0.544748	0.560115
65.7	0.551881	0.544202	0.559559
65.6	0.551536	0.54386	0.559212
65.5	0.551066	0.543396	0.558736
65.4	0.55065	0.542989	0.55831
65.3	0.550155	0.542504	0.557806
65.2	0.549744	0.542101	0.557386
65.1	0.54995	0.542326	0.557574
65	0.549815	0.542197	0.557433
64.9	0.549554	0.541938	0.557169
64.8	0.549245	0.541641	0.55685
64.7	0.548895	0.541296	0.556493
64.6	0.548232	0.540648	0.555816
64.5	0.547947	0.540371	0.555523
64.4	0.547388	0.539826	0.55495
64.3	0.546788	0.539244	0.554331
64.2	0.546679	0.539142	0.554216
64.1	0.546734	0.539211	0.554257
64	0.546918	0.53942	0.554417
63.9	0.54623	0.538743	0.553716
63.8	0.546079	0.538602	0.553555
63.7	0.545647	0.538177	0.553118
63.6	0.545989	0.538532	0.553445
63.5	0.546241	0.538795	0.553686
63.4	0.545878	0.53845	0.553306
63.3	0.545765	0.538344	0.553186
63.2	0.545729	0.538312	0.553146
63.1	0.545466	0.538067	0.552866
63	0.545211	0.537818	0.552604
62.9	0.54472	0.537331	0.552108
62.8	0.544679	0.537295	0.552062
62.7	0.544273	0.536901	0.551646
62.6	0.544003	0.536636	0.551369
62.5	0.543893	0.536532	0.551254
62.4	0.54369	0.536343	0.551038
62.3	0.544012	0.536673	0.551351
62.2	0.543961	0.536634	0.551288
62.1	0.543764	0.536443	0.551085
62	0.543587	0.536268	0.550906
61.9	0.542785	0.535479	0.550092
61.8	0.542839	0.53555	0.550128
61.7	0.542359	0.535076	0.549643
61.6	0.54219	0.534922	0.549458
61.5	0.542033	0.534779	0.549287
61.4	0.541948	0.534698	0.549198
61.3	0.541654	0.534417	0.548892
61.2	0.541121	0.533895	0.548347
61.1	0.540515	0.533299	0.547731
61	0.540524	0.533324	0.547724
60.9	0.539957	0.532768	0.547146
60.8	0.540008	0.532846	0.547169
60.7	0.539681	0.532537	0.546825
60.6	0.539585	0.532456	0.546714
60.5	0.539665	0.532546	0.546784
60.4	0.539579	0.532491	0.546668
60.3	0.539397	0.532315	0.546479
60.2	0.539182	0.532115	0.546249
60.1	0.538826	0.531763	0.545889
60	0.53862	0.531577	0.545662
59.9	0.538731	0.531699	0.545763
59.8	0.538821	0.531804	0.545839
59.7	0.537956	0.530954	0.544957
59.6	0.537899	0.530914	0.544883
59.5	0.537568	0.530594	0.544542
59.4	0.537667	0.530709	0.544626
59.3	0.537692	0.530743	0.54464
59.2	0.537381	0.530439	0.544322
59.1	0.537476	0.530544	0.544407
59	0.537154	0.530227	0.544082
58.9	0.536735	0.529819	0.54365
58.8	0.536279	0.52937	0.543187
58.7	0.535796	0.528898	0.542695
58.6	0.53557	0.528676	0.542464
58.5	0.535538	0.52865	0.542426
58.4	0.535757	0.528882	0.542633
58.3	0.535361	0.528496	0.542227
58.2	0.535158	0.52831	0.542005
58.1	0.535113	0.528281	0.541945
58	0.534965	0.528143	0.541787
57.9	0.534666	0.527848	0.541484
57.8	0.534056	0.527246	0.540865
57.7	0.533885	0.52708	0.54069
57.6	0.533717	0.526928	0.540505
57.5	0.533141	0.526381	0.539901
57.4	0.533073	0.526333	0.539814
57.3	0.532818	0.526082	0.539553
57.2	0.532659	0.525937	0.53938
57.1	0.532465	0.525751	0.539179
57	0.531928	0.525226	0.538629
56.9	0.531508	0.524813	0.538203
56.8	0.531108	0.52443	0.537786
56.7	0.530511	0.523849	0.537173
56.6	0.530105	0.523456	0.536754
56.5	0.529823	0.52319	0.536457
56.4	0.529987	0.523368	0.536607
56.3	0.530118	0.523517	0.536718
56.2	0.529866	0.523271	0.536461
56.1	0.530144	0.523573	0.536714
56	0.530527	0.52398	0.537075
55.9	0.530105	0.523574	0.536635
55.8	0.530108	0.523582	0.536634
55.7	0.530256	0.523743	0.536769
55.6	0.530215	0.523713	0.536717
55.5	0.529906	0.523414	0.536399
55.4	0.529486	0.523009	0.535963
55.3	0.529322	0.522859	0.535784
55.2	0.529583	0.523141	0.536024
55.1	0.529498	0.523059	0.535937
55	0.529381	0.522958	0.535803
54.9	0.529157	0.522757	0.535556
54.8	0.529195	0.522807	0.535584
54.7	0.528787	0.522415	0.53516
54.6	0.52894	0.522591	0.53529
54.5	0.528683	0.522353	0.535012
54.4	0.52855	0.522231	0.534869
54.3	0.528515	0.522209	0.534821
54.2	0.528229	0.52194	0.534517
54.1	0.528005	0.521729	0.534282
54	0.527834	0.521565	0.534102
53.9	0.528013	0.521768	0.534258
53.8	0.527936	0.521702	0.53417
53.7	0.527678	0.521462	0.533894
53.6	0.527592	0.521402	0.533783
53.5	0.527175	0.520992	0.533358
53.4	0.526932	0.520753	0.533111
53.3	0.526254	0.520093	0.532415
53.2	0.525547	0.519399	0.531695
53.1	0.525197	0.519058	0.531336
53	0.524863	0.518733	0.530994
52.9	0.524446	0.518328	0.530564
52.8	0.52415	0.518052	0.530249
52.7	0.523847	0.517767	0.529926
52.6	0.523841	0.517776	0.529907
52.5	0.523831	0.517784	0.529879
52.4	0.523671	0.517642	0.5297
52.3	0.523567	0.51754	0.529594
52.2	0.523332	0.517322	0.529342
52.1	0.523182	0.517177	0.529187
52	0.522496	0.516505	0.528487
51.9	0.522679	0.516707	0.528652
51.8	0.522752	0.516787	0.528716
51.7	0.522694	0.516746	0.528642
51.6	0.522528	0.51659	0.528466
51.5	0.522001	0.516082	0.52792
51.4	0.522042	0.516135	0.527949
51.3	0.522069	0.516186	0.527951
51.2	0.521694	0.515818	0.527569
51.1	0.521616	0.515753	0.52748
51	0.521306	0.515464	0.527149
50.9	0.521404	0.515581	0.527228
50.8	0.52154	0.515733	0.527347
50.7	0.521352	0.515558	0.527147
50.6	0.521512	0.515725	0.527299
50.5	0.521179	0.515414	0.526945
50.4	0.521012	0.515271	0.526752
50.3	0.520784	0.51507	0.526498
50.2	0.520578	0.514883	0.526273
50.1	0.520371	0.514683	0.526059
50	0.520437	0.514769	0.526105
49.9	0.520616	0.514971	0.526262
49.8	0.520405	0.514764	0.526045
49.7	0.520298	0.51466	0.525936
49.6	0.520203	0.514568	0.525837
49.5	0.519678	0.514075	0.525282
49.4	0.519651	0.514059	0.525242
49.3	0.519066	0.513489	0.524644
49.2	0.518809	0.513237	0.524381
49.1	0.519067	0.513517	0.524617
49	0.518761	0.513231	0.52429
48.9	0.518988	0.513484	0.524493
48.8	0.518904	0.513417	0.524391
48.7	0.519277	0.513823	0.524731
48.6	0.51922	0.513787	0.524654
48.5	0.518829	0.513407	0.524252
48.4	0.518342	0.512935	0.523749
48.3	0.517717	0.51233	0.523105
48.2	0.517598	0.51222	0.522977
48.1	0.517873	0.512505	0.52324
48	0.517666	0.512331	0.523001
47.9	0.517129	0.511809	0.522449
47.8	0.516834	0.511521	0.522146
47.7	0.516727	0.511418	0.522036
47.6	0.516807	0.511535	0.52208
47.5	0.516549	0.511294	0.521805
47.4	0.516158	0.51092	0.521396
47.3	0.516213	0.51099	0.521436
47.2	0.51624	0.511025	0.521455
47.1	0.515873	0.510687	0.521058
47	0.516191	0.511028	0.521353
46.9	0.515856	0.510714	0.520997
46.8	0.515635	0.510512	0.520758
46.7	0.515738	0.510627	0.520849
46.6	0.515815	0.510714	0.520917
46.5	0.515735	0.510654	0.520816
46.4	0.515721	0.510662	0.520779
46.3	0.51572	0.510682	0.520757
46.2	0.515714	0.510685	0.520744
46.1	0.515368	0.510355	0.520382
46	0.515319	0.51031	0.520328
45.9	0.514856	0.50986	0.519852
45.8	0.514994	0.510035	0.519953
45.7	0.514818	0.509907	0.519729
45.6	0.515046	0.510166	0.519926
45.5	0.514987	0.51013	0.519844
45.4	0.514699	0.509852	0.519546
45.3	0.514515	0.509673	0.519357
45.2	0.514047	0.509236	0.518858
45.1	0.513641	0.508843	0.518439
45	0.51398	0.509197	0.518764
44.9	0.513624	0.50886	0.518388
44.8	0.51309	0.508352	0.517829
44.7	0.513118	0.508397	0.517839
44.6	0.512813	0.508102	0.517525
44.5	0.512523	0.507831	0.517215
44.4	0.512778	0.50813	0.517426
44.3	0.512996	0.508371	0.51762
44.2	0.513033	0.508416	0.51765
44.1	0.512863	0.508255	0.517472
44	0.51294	0.508362	0.517518
43.9	0.512683	0.508115	0.517252
43.8	0.512786	0.508238	0.517333
43.7	0.512864	0.508352	0.517376
43.6	0.51273	0.508233	0.517228
43.5	0.512787	0.508312	0.517263
43.4	0.512507	0.508051	0.516963
43.3	0.512108	0.507667	0.516548
43.2	0.51188	0.507456	0.516304
43.1	0.512019	0.507599	0.516438
43	0.51188	0.507472	0.516289
42.9	0.511884	0.507514	0.516255
42.8	0.511695	0.507348	0.516043
42.7	0.511586	0.507265	0.515908
42.6	0.511027	0.50673	0.515324
42.5	0.511088	0.506821	0.515356
42.4	0.510665	0.506414	0.514916
42.3	0.5104	0.50617	0.51463
42.2	0.510201	0.505979	0.514423
42.1	0.510209	0.506005	0.514414
42	0.510064	0.505879	0.514249
41.9	0.510351	0.50618	0.514522
41.8	0.509917	0.505762	0.514071
41.7	0.509773	0.505632	0.513914
41.6	0.509414	0.505299	0.513529
41.5	0.509135	0.505031	0.513238
41.4	0.509475	0.505409	0.513541
41.3	0.509494	0.505453	0.513535
41.2	0.509131	0.505107	0.513155
41.1	0.509026	0.505006	0.513046
41	0.508888	0.50488	0.512897
40.9	0.508852	0.50485	0.512854
40.8	0.508806	0.504811	0.512802
40.7	0.509084	0.505113	0.513055
40.6	0.508772	0.504814	0.512731
40.5	0.50857	0.50462	0.51252
40.4	0.508348	0.504411	0.512285
40.3	0.508196	0.504294	0.512098
40.2	0.508092	0.504195	0.511989
40.1	0.507881	0.503993	0.511768
40	0.507507	0.503633	0.511381
39.9	0.507272	0.503423	0.511121
39.8	0.507288	0.503451	0.511126
39.7	0.50696	0.503148	0.510772
39.6	0.507059	0.503249	0.510869
39.5	0.507263	0.503483	0.511043
39.4	0.507158	0.503381	0.510935
39.3	0.507176	0.503423	0.510928
39.2	0.507111	0.50339	0.510833
39.1	0.507215	0.5035	0.510931
39	0.506816	0.503119	0.510513
38.9	0.507269	0.503628	0.51091
38.8	0.507373	0.503738	0.511009
38.7	0.507577	0.503962	0.511193
38.6	0.507613	0.504007	0.511219
38.5	0.507438	0.503855	0.511021
38.4	0.507379	0.503833	0.510925
38.3	0.507429	0.503909	0.510949
38.2	0.506994	0.503494	0.510493
38.1	0.506747	0.50326	0.510235
38	0.506537	0.50306	0.510013
37.9	0.506178	0.502721	0.509634
37.8	0.506257	0.502818	0.509696
37.7	0.505996	0.502594	0.509397
37.6	0.505925	0.502532	0.509317
37.5	0.505612	0.502236	0.508988
37.4	0.506011	0.502687	0.509335
37.3	0.505756	0.502444	0.509068
37.2	0.505507	0.502207	0.508806
37.1	0.505595	0.502313	0.508878
37	0.505654	0.502423	0.508885
36.9	0.505772	0.502562	0.508982
36.8	0.505517	0.502319	0.508715
36.7	0.505698	0.502524	0.508872
36.6	0.50542	0.502274	0.508566
36.5	0.505324	0.502208	0.508439
36.4	0.505295	0.502189	0.5084
36.3	0.505186	0.502086	0.508285
36.2	0.505084	0.50199	0.508177
36.1	0.505105	0.502036	0.508174
36	0.504551	0.501512	0.507589
35.9	0.504538	0.501532	0.507543
35.8	0.504551	0.501559	0.507544
35.7	0.504604	0.501618	0.50759
35.6	0.504866	0.501942	0.50779
35.5	0.504744	0.501837	0.507652
35.4	0.504991	0.502125	0.507858
35.3	0.504708	0.501859	0.507557
35.2	0.50486	0.502048	0.507673
35.1	0.504959	0.50215	0.507767
35	0.505141	0.502346	0.507937
34.9	0.504889	0.502131	0.507647
34.8	0.504779	0.502028	0.50753
34.7	0.504676	0.501932	0.507421
34.6	0.504369	0.501645	0.507092
34.5	0.504571	0.501876	0.507267
34.4	0.504354	0.501679	0.507029
34.3	0.504343	0.501679	0.507008
34.2	0.504134	0.501482	0.506786
34.1	0.50403	0.501386	0.506675
33.9	0.504068	0.501447	0.506689
33.8	0.504238	0.501628	0.506848
33.7	0.504277	0.501668	0.506886
33.6	0.504236	0.501698	0.506773
33.5	0.504025	0.501504	0.506547
33.4	0.504033	0.50153	0.506536
33.3	0.503641	0.501166	0.506116
33.2	0.50345	0.500993	0.505907
33.1	0.503375	0.500927	0.505822
33	0.503079	0.500653	0.505504
32.9	0.502916	0.500508	0.505323
32.8	0.502826	0.500425	0.505228
32.7	0.502411	0.500042	0.504779
32.6	0.502288	0.499933	0.504643
32.5	0.502281	0.499939	0.504624
32.3	0.502341	0.500037	0.504645
32.2	0.502008	0.499742	0.504274
32.1	0.501917	0.499659	0.504175
32	0.502186	0.499977	0.504396
31.9	0.502246	0.500043	0.50445
31.7	0.502074	0.499883	0.504264
31.6	0.501968	0.499787	0.504149
31.4	0.502027	0.499867	0.504188
31.3	0.501779	0.499639	0.50392
31.2	0.501777	0.499656	0.503898
31.1	0.50173	0.499623	0.503837
31	0.501941	0.499854	0.504028
30.9	0.50184	0.499788	0.503893
30.8	0.50174	0.499697	0.503784
30.7	0.501656	0.499619	0.503693
30.6	0.501548	0.499521	0.503574
30.5	0.5016	0.499603	0.503598
30.1	0.501466	0.499479	0.503452
30	0.501313	0.499338	0.503288
29.8	0.501103	0.499149	0.503056
29.7	0.50149	0.49961	0.503369
29.6	0.50147	0.499603	0.503337
29.5	0.501578	0.499723	0.503433
29.4	0.501472	0.499628	0.503316
29.3	0.501441	0.499598	0.503284
29.2	0.501492	0.499652	0.503333
29.1	0.501441	0.49961	0.503272
29	0.50129	0.499472	0.503108
28.9	0.501178	0.499389	0.502968
28.8	0.501144	0.499356	0.502932
28.7	0.501034	0.499259	0.50281
28.5	0.500917	0.499151	0.502683
28.4	0.500812	0.499057	0.502566
28.2	0.500771	0.499067	0.502475
28	0.500728	0.499082	0.502373
27.9	0.500764	0.499149	0.50238
27.8	0.500707	0.499095	0.502318
27.7	0.500645	0.499038	0.502252
27.6	0.500536	0.498943	0.502129
27.5	0.500613	0.499047	0.502179
27.4	0.500422	0.498878	0.501966
27.3	0.500388	0.498845	0.50193
27.2	0.500279	0.498751	0.501807
27.1	0.500332	0.49884	0.501823
26.8	0.500274	0.498786	0.501762
26.6	0.500352	0.498909	0.501795
26.5	0.500383	0.498941	0.501824
26.4	0.500066	0.498669	0.501463
26.3	0.500193	0.498818	0.501567
26.2	0.500136	0.498766	0.501506
26.1	0.500041	0.498683	0.501399
26	0.500068	0.498727	0.501409
25.6	0.499986	0.498649	0.501323
25.5	0.500003	0.498704	0.501302
25.3	0.500163	0.498883	0.501443
25.1	0.500062	0.498797	0.501327
25	0.50001	0.498769	0.501252
24.7	0.500205	0.499	0.501411
24.4	0.500315	0.499128	0.501501
24.1	0.500421	0.499253	0.501589
24	0.500291	0.499151	0.501431
23.7	0.500087	0.499019	0.501156
23.6	0.500192	0.499144	0.501241
23.5	0.500036	0.499073	0.500999
22.8	0.500125	0.499214	0.501035
22.7	0.499982	0.499097	0.500868
22.6	0.500028	0.499143	0.500914
21.3	0.500184	0.499348	0.501019
21.2	0.500024	0.499249	0.500799
20.3	0.500133	0.499387	0.500878
20.2	0.499983	0.499298	0.500668
18.4	0.50001	0.499326	0.500693
18.2	0.500139	0.49952	0.500757
17.4	0.500198	0.49959	0.500805
16.7	0.50009	0.49952	0.50066
16.6	0.5	0.499459	0.500542
16	0.500116	0.499624	0.500607
15.7	0.50004	0.499571	0.500509
14.9	0.500068	0.499649	0.500487
13.9	0.500177	0.499817	0.500537
13.8	0.500091	0.499773	0.500408
13.2	0.500017	0.499734	0.500299
8.4	0.500093	0.499911	0.500276
2.8	0.5	0.5	0.5

## Sheet: LMR
Supplementary Table 1-3 The C-index of LMR on OS using the Cox regression analysis to determine the optimal cut-off value
LMR	c_index	lower	upper
92	0.500093	0.499911	0.500276
48	0.500202	0.499921	0.500483
45	0.50011	0.499775	0.500444
32	0.500091	0.499575	0.500607
30.3	0.500075	0.499558	0.500593
30	0.499987	0.499441	0.500532
29.3	0.499963	0.499415	0.500511
19.9	0.500146	0.499558	0.500734
18.7	0.500196	0.4996	0.500792
17.8	0.500166	0.499476	0.500855
17.5	0.50027	0.499551	0.50099
16.4	0.499914	0.499143	0.500684
15.7	0.500167	0.49938	0.500954
15.3	0.500225	0.499404	0.501046
15.2	0.499848	0.499014	0.500681
14.6	0.499957	0.499097	0.500818
14.4	0.499848	0.498961	0.500735
14.1	0.499769	0.498869	0.500669
13.8	0.50034	0.499415	0.501265
13.3	0.500385	0.499435	0.501336
12.9	0.499766	0.49875	0.500782
12.3	0.49977	0.498709	0.500832
12.2	0.499825	0.49867	0.500979
12	0.499729	0.498559	0.500898
11.8	0.500326	0.499079	0.501573
11.7	0.50054	0.499259	0.501821
11.6	0.500481	0.499195	0.501767
11.5	0.50059	0.499287	0.501894
11.4	0.500728	0.499397	0.502059
11.3	0.500853	0.499484	0.502222
11.2	0.500868	0.499498	0.502237
11.1	0.501127	0.499707	0.502547
11	0.501555	0.500075	0.503034
10.9	0.501626	0.500129	0.503122
10.8	0.50206	0.500466	0.503654
10.7	0.502188	0.500577	0.503799
10.6	0.502214	0.500581	0.503847
10.5	0.502224	0.500547	0.503902
10.4	0.502456	0.500755	0.504156
10.3	0.502404	0.500669	0.504139
10.2	0.502396	0.500642	0.504151
10.1	0.502744	0.500943	0.504546
10	0.502778	0.500938	0.504618
9.9	0.503537	0.501607	0.505467
9.8	0.503718	0.501771	0.505664
9.7	0.504126	0.502077	0.506175
9.6	0.504449	0.502369	0.506529
9.5	0.504608	0.502457	0.506759
9.4	0.504931	0.502686	0.507176
9.3	0.50548	0.503158	0.507803
9.2	0.505948	0.503594	0.508301
9.1	0.506553	0.504142	0.508964
9	0.506912	0.504378	0.509446
8.9	0.507552	0.50491	0.510195
8.8	0.508835	0.50608	0.51159
8.7	0.50899	0.506122	0.511859
8.6	0.509817	0.506855	0.512779
8.5	0.510516	0.507465	0.513567
8.4	0.511023	0.507867	0.514179
8.3	0.512106	0.508865	0.515347
8.2	0.513187	0.509867	0.516508
8.1	0.51309	0.50968	0.5165
8	0.514882	0.511363	0.518401
7.9	0.516148	0.512555	0.51974
7.8	0.516473	0.512783	0.520163
7.7	0.517252	0.513479	0.521024
7.6	0.518529	0.514641	0.522416
7.5	0.520063	0.516053	0.524073
7.4	0.520548	0.516433	0.524664
7.3	0.522063	0.51781	0.526316
7.2	0.523797	0.519418	0.528176
7.1	0.525448	0.520966	0.529931
7	0.527062	0.522449	0.531675
6.9	0.528555	0.523772	0.533338
6.8	0.531642	0.526735	0.53655
6.7	0.533772	0.528736	0.538808
6.6	0.535453	0.530264	0.540642
6.5	0.537202	0.531882	0.542522
6.4	0.53891	0.533457	0.544362
6.3	0.542228	0.536641	0.547814
6.2	0.544814	0.539098	0.55053
6.1	0.548518	0.542617	0.55442
6	0.550079	0.544045	0.556112
5.9	0.553218	0.547026	0.55941
5.8	0.556379	0.550052	0.562706
5.7	0.558729	0.552204	0.565254
5.6	0.561682	0.55503	0.568335
5.5	0.565119	0.558329	0.57191
5.4	0.568408	0.561485	0.575332
5.3	0.570696	0.563602	0.57779
5.2	0.575432	0.568222	0.582641
5.1	0.576335	0.568997	0.583672
5	0.580031	0.572535	0.587526
4.9	0.582394	0.574765	0.590023
4.8	0.585423	0.577683	0.593164
4.7	0.588382	0.580527	0.596237
4.6	0.591188	0.583238	0.599137
4.5	0.594617	0.586589	0.602645
4.4	0.596196	0.588072	0.60432
4.3	0.600152	0.591971	0.608333
4.2	0.604417	0.596186	0.612648
4.1	0.607817	0.599554	0.616081
4	0.608324	0.599986	0.616663
3.9	0.6084	0.6	0.616801
3.8	0.609546	0.601104	0.617987
3.7	0.610748	0.602294	0.619203
3.6	0.609277	0.600788	0.617767
3.5	0.607793	0.599291	0.616295
3.4	0.607841	0.599349	0.616333
3.3	0.606513	0.598046	0.614981
3.2	0.607593	0.59918	0.616006
3.1	0.605882	0.597523	0.61424
3	0.601554	0.593251	0.609857
2.9	0.598717	0.590501	0.606933
2.8	0.595932	0.587813	0.60405
2.7	0.591595	0.583592	0.599597
2.6	0.587592	0.579724	0.595459
2.5	0.584295	0.576569	0.592022
2.4	0.578144	0.570589	0.585699
2.3	0.572305	0.564966	0.579643
2.2	0.566527	0.559383	0.573671
2.1	0.560803	0.553877	0.567729
2	0.5543	0.54766	0.56094
1.9	0.54627	0.539968	0.552572
1.8	0.540722	0.534721	0.546724
1.7	0.535755	0.53006	0.541449
1.6	0.528795	0.523542	0.534048
1.5	0.52265	0.51786	0.527441
1.4	0.519084	0.514674	0.523495
1.3	0.516204	0.512202	0.520205
1.2	0.510665	0.507393	0.513938
1.1	0.508123	0.505231	0.511016
1	0.505311	0.502886	0.507736
0.9	0.502773	0.500882	0.504664
0.8	0.501581	0.50011	0.503051
0.7	0.501461	0.500137	0.502785
0.6	0.500576	0.49969	0.501462
0.5	0.500224	0.499715	0.500732
0.4	0.500159	0.499848	0.500469
0.3	0.5	0.5	0.5
